# Supplementary material for: Identification and validation of a pyroptosis-related prognostic signature for thyroid cancer
Source: Cancer Cell Int. 2021 Oct 9;21:523. doi: 10.1186/s12935-021-02231-0 (PMC8502398; doi:10.1186/s12935-021-02231-0)
Supplement: Supplementary file 3 — Additional file 3. The data of the total set. [file 12935_2021_2231_MOESM3_ESM.txt]

id	futime	fustat	GPX4	NLRP7	NLRP2	CASP3	CASP6	TNF	IL1B	IL18	CASP8	NLRP6	IL6	GSDMA	GSDMC	PYCARD	CASP5	AIM2	NOD2	NLRC4	NLRP3	CASP4	CASP1	PRKACA	ELANE	TIRAP	SCAF11	PJVK	CASP9	NOD1	PLCG1	NLRP1	GSDME	GSDMD	GSDMB
TCGA-BJ-A18Y	1563	0	139.7115	0.01265995	6.386509	6.23305	6.027052	0.1281153	0.4267962	0.6599264	2.531256	0.0103006	0.2235265	0.02962693	0.258958	3.709119	0.01037501	0.04932906	0.1005908	0.3190372	0.256939	1.067596	1.130017	27.64933	0.03213427	2.354974	6.509127	0.7932469	5.90274	2.886845	10.09031	5.039701	2.825547	14.6574	3.236272
TCGA-FY-A3I5	238	0	155.6012	0.03999274	2.950619	7.441496	5.632002	0.8830161	7.289731	1.126282	1.149335	0.07543263	5.894264	0.1340058	0.877865	2.141804	0.06256973	0.6658206	0.2005641	0.251305	1.145711	1.394381	1.481505	12.95629	0.1107404	1.969474	9.537796	1.077251	2.789854	2.295184	17.46762	2.54316	3.134886	15.25373	3.385834
TCGA-CE-A483	457	0	168.9539	0	4.543083	7.717884	6.881686	0.1173234	1.061563	1.881257	2.247479	0	0.1425573	0.4786736	0.2728635	2.266188	0	0.05592948	0.1393043	0.2015329	0.3926894	0.8226638	0.9001443	16.57363	0	2.049494	9.06364	0.703122	4.907455	17.8264	9.05927	3.438947	1.78388	14.2457	5.287499
TCGA-E8-A419	774	0	207.4789	0.1924713	0.4101981	10.31317	12.24537	1.844751	1.875626	12.86967	3.432276	0.1125575	0.6068411	0.2744765	0.3316478	10.73382	0.1084414	1.039004	1.193399	0.8444849	0.6565464	5.104582	4.808487	12.51927	0.03053391	1.870569	6.822351	0.8367806	3.541597	11.543	8.792328	5.979763	3.131124	17.48904	4.005335
TCGA-J8-A3YE	847	0	158.1387	0.007522532	0.03031534	9.161006	7.046363	0.01756754	0.2472619	0.7450427	1.955291	0.02295228	0.3984579	0.1980484	0.1956858	2.313267	0	0.0659504	0.08197164	0.1909258	0.4858714	0.71011	0.6648205	10.61469	0.01432062	2.201475	7.444187	0.6111529	3.922778	5.338197	11.71105	2.587313	2.000495	14.32161	1.014681
TCGA-DJ-A3V8	647	0	243.9732	0.01013268	0.3685538	7.615391	8.443508	0.02366308	0.5593637	4.68829	1.624409	0.01236648	1.067038	0.1778445	0.07659718	4.21027	0.03321551	0.09870412	0.181723	0.3538405	1.261673	0.9237079	1.065303	13.02182	0.1800358	1.722878	6.877861	0.5757084	3.80611	12.98523	6.333104	3.675485	2.127764	14.54278	1.770845
TCGA-EM-A3AK	477	0	197.4561	0.0133341	6.543343	6.895013	5.063177	0.6227884	0.6026423	1.310699	1.891452	0.01627367	1.09727	0.251587	0.06225762	5.585017	0.01639123	0.1298897	0.2179489	0.4860379	0.9023755	1.591368	1.972284	18.54543	0.03807612	1.765816	7.93164	0.541651	3.340476	15.24367	8.314213	4.382416	1.742198	18.39033	3.91533
TCGA-DJ-A3UV	1466	0	117.9926	0.02153511	3.814096	7.433506	8.531508	0.1424923	0.6624735	1.625043	2.63971	0.03504351	0.6382399	0.422072	0.2202492	6.182503	0.05294498	0.3146655	0.3153299	0.4923026	1.030644	3.167398	2.404658	25.76394	0.05466174	2.143787	7.54702	0.5088637	4.409851	4.667584	9.857527	4.654903	2.878456	16.95049	2.743001
TCGA-E3-A3E5	1215	0	218.8856	0.01331696	8.729755	7.683242	6.876354	0.3524598	0.1178482	0.8858988	2.094115	0.01083517	0.4366642	1.153086	0.01776503	7.625399	0.01091344	0.1816118	0.06953306	0.2924464	0.383496	1.336108	1.240343	26.55899	0.1521087	1.393419	6.370332	0.5232765	4.507596	20.63249	7.842519	3.28954	1.208792	19.26919	6.084646
TCGA-DJ-A4UR	1058	0	223.2601	0.02444891	2.633719	5.999383	7.830774	0.09991816	0.8577138	1.174315	2.232794	0.0149194	0.05781358	0.139463	0.3913826	14.2877	0.1352446	0.2977011	0.2331134	0.2772563	0.5079355	2.528823	2.13485	36.05232	0.02327165	1.092569	4.694311	1.080782	7.927503	1.87317	11.19295	9.729565	1.723593	17.10074	8.070303
TCGA-MK-A84Z	728	0	163.7173	0.01158067	0.02512967	6.441744	6.590223	0.06761149	0.2635276	0.3794476	1.636469	0.007066844	1.117286	0.2947254	0.3321489	5.198521	0	0.0564046	0.07098324	0.3064308	0.3382593	1.599179	1.850821	28.22593	0	1.924903	6.084473	0.7286961	4.899142	2.073599	11.2941	5.80917	4.014552	16.20901	3.914757
TCGA-EM-A4FK	649	0	115.1573	0	0.007908912	8.11769	7.083762	0.01986037	0.3332898	0.2279861	1.764713	0.04151665	0.1447916	0.02985289	0.4481241	0.5210327	0.01045414	0.008284215	0.02895943	0.2158445	0.4688165	0.7546228	0.7650913	14.68722	0	3.221074	7.534702	0.4741592	3.215517	1.127428	8.725148	2.624831	2.882639	13.95591	0.8342632
TCGA-DJ-A3UU	713	0	137.5525	0.02577688	9.876519	7.3142	6.932018	0.2106906	0.2769933	2.367426	2.848565	0.01572977	0.3007054	0.3393186	0.366792	4.444213	0.04224905	0.4352346	0.418403	0.7099099	1.894661	2.025416	2.414502	18.36691	0.06542848	2.196127	9.168943	0.9102202	5.549724	41.0787	11.7556	6.044411	2.685657	14.07067	3.232034
TCGA-DJ-A2PZ	256	0	158.2371	0	0.1540863	5.506897	5.67394	0.5462569	0.6899963	2.337008	2.522765	0	0.1935925	0.1625094	0.09101178	6.442033	0.1198082	0.2183623	0.4281325	0.8157803	0.3568507	1.790109	2.656257	15.72382	0.2783094	1.593439	8.168908	0.4890633	3.493243	11.94189	6.067214	3.432569	2.591865	12.7057	1.476135
TCGA-EL-A3H7	4228	0	185.153	0.05190905	0.1066066	6.64041	10.09717	0.1288009	1.214045	6.209	2.1529	0.02375725	2.13581	0.5352626	0.1990864	6.115955	0.04785773	0.3602789	0.4772616	0.4029522	0.5872641	2.422048	2.197642	14.52735	0.2223429	1.725633	6.50972	0.3255962	3.20047	11.6742	8.01406	2.51427	2.30501	18.05455	0.999947
TCGA-DJ-A3UQ	595	0	130.2062	0.007434352	5.0448	7.688551	9.24758	0.3125089	0.7189926	3.698155	1.787745	0	0.6820955	0.3849294	0.09917537	4.712448	0.02741651	0.1665643	0.4379645	0.5379607	1.492522	1.776521	2.222877	16.3345	0.7784013	1.904217	7.463698	0.5092456	3.658657	12.8872	10.12762	3.596363	3.82981	14.93863	1.086557
TCGA-EL-A3ZO	2211	0	267.2355	0.0462942	8.62084	8.022676	9.558692	2.733686	1.496585	6.367846	1.89233	0.02421429	5.248327	0.8067321	0.1279255	20.15015	0.08129734	0.6635546	0.6305742	0.6178418	1.412061	3.123261	5.540301	14.24227	0.9316611	1.164143	4.247476	0.5952408	3.237476	7.723771	5.388699	4.214812	5.623901	20.51174	1.6022
TCGA-ET-A3DS	2033	0	69.79451	0.02343935	5.40839	5.643528	6.610306	0.1733384	0.9828047	0.541094	1.47984	0.01430334	0.6798959	0.02056987	2.183579	2.10805	0.02881332	0.2892136	0.1250466	0.1561092	0.1832132	0.9250865	1.128784	14.15047	0.0148738	2.388705	8.349456	0.6160914	5.072573	0.3968295	6.70851	1.868306	2.825357	15.096	0.8622624
TCGA-ET-A25L	1721	0	173.2312	0.02745867	5.589584	7.661654	7.430385	0.1709996	0.3702782	2.508254	2.260356	0.02234139	1.004261	1.01208	0.1098908	8.54092	0.04500554	0.1783196	0.3864823	0.4448396	1.204941	4.848342	1.869689	22.88588	0.7318217	1.656044	6.526756	0.2478694	3.005198	14.13016	7.545108	3.401193	3.732632	13.21358	1.5895
TCGA-ET-A3BO	1533	0	145.8434	0.06304791	0.3860049	8.586711	7.485321	0.5245325	1.110901	6.062427	4.292829	0.05771037	0.09690683	0.705451	0.4941278	5.979815	0.155006	0.276372	0.6709194	1.115025	1.449259	2.450776	4.11644	20.76746	0.03000602	2.512534	9.279132	0.6465522	4.288259	25.42097	9.321317	3.508971	3.772132	16.8008	2.596199
TCGA-ET-A3BQ	2331	0	155.0395	0.0153977	4.261525	6.307307	6.935466	0.03595859	0.3932123	1.554823	2.451269	0.0187922	2.778846	2.540386	0.04929783	6.908344	0	0.1619908	0.1614939	0.3791607	2.059985	1.52826	1.492812	17.76217	0.1289752	1.53058	8.282309	0.5396276	4.138253	32.50331	10.2843	6.171585	5.582975	16.77946	1.779931
TCGA-EM-A3AO	1354	0	224.8506	0.00879556	0.01635949	6.430349	9.594227	0.2978368	0.2668668	4.57177	4.983498	0.01073459	0.3910134	0.6869727	0.01760011	6.145247	0.1513698	0.8653579	0.4702326	0.7029555	0.734543	5.263981	7.410209	28.97675	0.03348815	1.648912	4.263062	1.457178	4.410216	10.9991	10.15326	1.476967	2.404816	14.04353	8.205647
TCGA-IM-A3U2	190	0	249.0488	0.03545355	10.92888	6.605586	11.09122	0.3560204	0.1882473	9.456942	1.387077	0.008653893	0.8182383	0.5973747	0.2601256	4.828794	0	0.07597894	0.178678	0.248889	0.198361	1.916245	1.621053	16.71777	0.01349856	1.15541	4.678567	0.4970019	3.08133	11.96392	5.793389	2.239441	3.687095	15.41172	1.139731
TCGA-DJ-A3V2	615	0	198.4835	0.07828185	0.3924924	9.686714	7.720042	0.5325432	3.024882	7.040945	2.871035	0.2533874	0.785513	2.066928	0.08172717	8.469316	0.1087813	1.942861	0.8646129	1.08072	1.192973	4.736707	6.124013	22.23507	0	1.754688	6.873852	0.9379831	4.530685	17.75162	8.701521	5.770444	3.271613	16.94615	4.53902
TCGA-BJ-A0Z3	497	0	195.4706	0.133737	3.538993	8.781838	7.175872	1.078921	2.82427	3.35891	3.178208	0.2670874	0.4772407	0.245399	0.02432826	8.938504	0.06725419	2.309429	0.6603427	0.7024986	0.7277458	3.352864	3.725302	20.12378	0.04628995	2.428334	8.567867	0.6342873	5.314937	21.34221	8.721401	2.993635	1.839902	15.93101	3.737179
TCGA-BJ-A4O9	714	0	190.4768	0.0240848	3.912274	8.19438	5.004148	0.06428087	0.08264534	0.2510941	1.719844	0.01259761	0.01952659	0.2777913	0.04130933	3.194422	0.02537721	0.05362605	0.09841784	0.2489731	0.2321381	0.4194468	0.633648	17.63797	0	1.950086	6.106375	0.6796452	3.271504	6.948653	10.68498	3.889276	1.445525	14.98041	1.008018
TCGA-FE-A232	2424	0	170.4003	0.05348931	5.066265	7.30503	6.76335	0.3459179	1.368042	4.614388	1.603102	0.02008656	0.4748034	0.9893733	0.08782221	8.221872	0.06069497	0.4008063	0.5968743	0.6265784	0.7143216	1.369406	1.733248	18.79371	1.77023	1.744531	5.41709	0.3277248	3.820554	13.69346	7.786797	3.911679	2.935971	16.25235	1.099081
TCGA-FY-A3ON	595	0	175.3448	0.04608328	0.08809452	10.22967	12.77969	0.3407945	0.8690305	16.06034	3.98235	0.07030323	0.428622	2.049046	0.1178286	7.538038	0.05664886	0.4114961	0.4367755	0.6179894	0.6667028	2.371872	2.975275	13.55074	0.3362929	2.218418	9.258391	1.052219	4.775405	19.18084	10.00653	7.121102	5.353793	15.35695	3.848707
TCGA-GE-A2C6	381	0	139.7785	0.02206347	0.9324615	10.25216	7.074145	1.004744	0.1673574	4.123946	2.787935	0.1974682	14.10753	1.142383	0.2501805	6.334191	0.1898539	1.07462	0.460808	0.6155834	0.9681892	3.485121	3.783056	26.77555	0.04200215	2.897786	7.85422	0.5213486	4.638237	22.60842	10.59167	6.409758	3.319534	18.00217	5.579166
TCGA-ET-A3DP	2877	0	169.3254	0.009923681	3.605417	6.368596	4.297929	0.5407498	2.392035	3.675241	2.221903	0.08477986	8.648084	0.7199282	0.01765112	5.347205	0.05692819	0.1031128	0.2635828	0.5215993	3.34224	1.552367	1.414447	18.07831	0.01259445	1.647681	8.556061	0.6481452	4.941471	47.64038	9.672747	5.439438	4.464616	16.25726	2.471021
TCGA-KS-A41I	486	0	172.5073	0.006328136	1.333951	3.895949	3.926219	0.3990124	1.080014	5.475798	1.261841	0	0.2873078	0.2221375	0.3629986	18.77382	0	0.271231	0.2111794	0.3827335	0.3957101	1.877423	3.328788	21.57553	0.0481874	1.0346	2.294181	0.6754082	3.158913	5.571057	6.048318	3.941119	0.8964146	16.01517	5.146611
TCGA-EM-A3AR	1133	0	120.3907	0.0130898	0.4138932	6.126575	7.585263	0.05094817	0.4247393	1.247695	1.480723	0.005325172	1.6921	0.421202	0.08730996	3.002243	0	0.2890225	0.234757	0.3534319	0.9011005	1.435705	1.085259	14.66792	0.1495141	1.811933	9.325577	0.6811669	3.59772	8.038098	7.436148	4.094785	3.457027	11.45643	0.9746364
TCGA-DJ-A13M	1484	0	189.5426	0.00965667	5.55897	6.805664	8.150597	0.02255144	0.3540342	2.459342	1.75857	0.0176783	0.01826786	0.2457601	0.2061143	6.473823	0	0.03762689	0.03617176	0.375459	0.3694605	0.7865528	0.8687608	26.06794	0	1.173566	3.774235	0.2999699	4.35779	1.379949	5.656895	6.13067	3.122425	20.00997	1.145727
TCGA-DJ-A3UP	499	0	117.6302	0.003801429	0.08248975	8.545427	7.841423	0.02663269	0.07208718	4.6199	2.867706	0.06031317	0.02876519	1.367782	0.09635211	5.052161	0.04672988	0.3110549	0.1061477	0.4844641	0.4785486	1.300049	1.625482	24.31123	0	2.183549	8.071759	0.8054048	5.503657	15.60528	13.56179	4.953403	2.976762	13.98886	4.807577
TCGA-DJ-A3UM	944	0	146.4465	0.0181021	0.0523746	6.024464	6.551556	0.1056856	0.5759363	3.275674	2.279225	0.003682133	0.3881029	0.6619171	0.06842066	4.542864	0.04450478	0.1116792	0.2054742	0.4529237	0.5113668	1.467938	1.350741	18.66428	0.356096	2.150606	7.783497	0.4758045	3.617211	20.28586	9.027803	2.763146	3.713664	14.81153	3.257614
TCGA-DJ-A3VJ	1108	0	154.2303	0.02174911	5.63866	8.872799	10.157	0.05925637	0.3849367	9.857946	3.488643	0.03981572	1.789745	1.31061	0.1982599	8.746642	0.05347111	0.2895443	0.4270866	0.583323	1.124396	2.837143	2.394025	14.06297	0.9522851	1.449979	6.583846	0.716024	5.382644	9.043078	8.85847	5.601736	4.766432	17.09398	1.974981
TCGA-J8-A42S	75	0	217.4955	0	2.098242	7.3096	5.910734	0.4851229	1.690605	3.725521	1.7727	0.005281844	5.763638	0.3721995	0.1212394	7.322162	0.01064	0.07588346	0.2122149	0.224356	0.3774481	1.641129	0.774113	15.43356	0.2471626	1.349072	6.104512	1.240943	5.661294	31.06868	8.302647	7.32281	2.334164	16.48196	5.41585
TCGA-DO-A1K0	655	0	136.0483	0.00849319	4.955021	6.771164	5.919635	0.1388403	0.6227571	2.036536	1.489319	0.01036556	0.9640119	0.559008	0.03399013	2.651782	0.01044043	0.05791349	0.2111268	0.3393948	0.5276008	0.8681676	0.7191421	18.81515	0.01616846	2.443882	11.38672	0.5208914	3.82328	16.13131	10.40718	4.397966	2.264231	9.359968	3.560675
TCGA-DE-A4MC	913	0	158.3055	0.02820496	10.79155	7.877822	9.488335	0.6257429	0.5125701	1.375727	3.076879	0.03872576	0.58025	0.5136054	0.09876784	5.557927	0.04333944	0.2197993	0.4634175	0.392198	0.5395555	2.384826	3.190477	16.73028	1.087297	1.587051	7.134133	0.3650603	3.124414	9.51179	6.583549	4.735152	2.723562	16.10275	1.862494
TCGA-EM-A22K	479	0	111.2459	0	4.904002	7.191568	4.841482	0.1460232	1.17585	0.582037	1.951324	0.02384773	0.3252881	0.08230995	0.2450269	4.088738	0.019216	0.08375075	0.1144467	0.3165549	0.4308713	1.049804	1.302926	29.84499	0	2.065867	7.612546	0.7034759	5.141222	3.588489	10.01338	6.287717	3.447043	14.51559	3.489182
TCGA-FY-A3BL	621	0	192.1139	0.01331633	3.594112	7.221427	5.570567	0.5804946	0.1234542	0.469372	1.508747	0.01083466	0.04198495	0.1636058	0.07697814	3.409825	0	0.07782995	0.1027831	0.2732567	0.2702606	0.4046445	0.5825577	16.60707	0.1521015	2.152924	8.614272	0.6293163	2.832364	16.64227	7.120058	2.790212	0.8650562	17.94728	3.065716
TCGA-ET-A2N0	1600	0	471.9881	0.05358068	0.1467195	4.24397	5.621537	0.03128204	0.457227	3.358256	0.7793488	0.03269641	2.787413	0.2429432	0.01191291	13.23606	0.05488767	0.5132393	0.1155554	0.2025391	1.193983	1.136822	1.961232	13.11855	0.4590061	0.7494681	2.561355	0.2845134	2.862401	5.67337	3.418082	1.618271	1.661784	31.69019	0.7132552
TCGA-DJ-A13V	1313	0	219.9704	0.02520875	7.511387	7.412792	7.891333	0.04709645	0.2549536	3.146233	4.064925	0.01845969	0.1144519	4.088267	0.1008866	5.512524	0.03718608	0.1571601	0.1819855	0.2613697	0.4148289	1.321725	1.24868	21.05026	0.03839185	1.829915	6.457824	0.7549616	5.20207	30.7141	8.396108	6.113536	2.328884	15.87622	1.493791
TCGA-FE-A3PD	2396	0	167.2172	0.03601261	3.860421	9.019265	10.41009	0.2018425	1.406802	6.554224	3.960239	0.1054843	0.3951327	1.238873	0.02882482	6.27968	0.06197698	0.217499	0.3507279	0.5095168	0.4444609	2.119351	2.782476	23.99924	0.6307251	1.424842	6.04588	1.021152	5.577676	6.758321	10.52329	6.776942	2.883389	17.4208	5.005575
TCGA-FE-A230	2173	0	123.9679	0.106147	4.566491	6.409197	7.412552	0.1790298	1.334468	3.328663	3.017779	0.05757673	0.8366749	0.5485636	0.02360028	5.044208	0.1304835	1.102928	0.493992	0.4967781	0.6210589	2.11216	2.802434	16.62709	0.02245241	2.448869	8.549946	0.3475782	2.720316	14.9587	10.11472	4.05829	2.718778	11.28789	1.250795
TCGA-EM-A3FN	367	0	118.2748	0	2.867324	4.465132	6.947087	0.0206508	0.01676877	0.6387447	1.689203	0.005396124	0.05018474	0.02328077	0.02949109	4.136202	0.01087021	0.008613923	0.03613441	0.2769623	0.1382392	0.8371258	0.7815027	25.237	0	0.9734572	3.558482	0.8099787	5.304265	0.616599	5.416897	2.28072	1.806979	12.52238	2.300545
TCGA-BJ-A28W	344	0	198.7072	0.376356	0.4364268	11.15054	6.963615	1.708996	0.8018005	17.23093	3.329351	0.5443859	0.4878284	0.4770738	0.07437993	34.40648	0.2227543	11.44652	1.224629	1.046291	1.599915	10.31979	11.07972	14.19441	0.02653583	1.040713	4.429531	0.6883549	5.389499	1.307944	8.275825	5.480048	1.769123	43.6696	2.878021
TCGA-EL-A4JW	1056	0	134.8521	0.02026988	0.0754028	6.940217	7.415067	0.1420101	0.5125085	10.87403	1.770088	0.08411084	17.27837	0.156538	0.03785645	3.572761	0.01993375	0.1658599	0.2043114	0.3546491	5.793869	1.421406	2.34276	13.98199	0.0771754	1.749773	7.713739	0.5360125	3.342695	4.978877	7.79055	2.535937	2.650191	15.69978	1.088271
TCGA-DJ-A4V5	1076	0	166.4196	0.03395471	0.08157495	10.07399	11.10624	1.496697	1.620455	8.097569	4.130723	0.1191406	4.102903	1.050377	0.4472989	11.70165	0.1147838	0.9343926	1.017495	0.9351319	1.169883	2.60083	4.254161	19.49192	0.1131191	1.993851	7.459279	0.7099292	5.170667	11.05135	11.34522	2.246454	5.965655	19.83675	3.558783
TCGA-ET-A40R	1350	0	196.2571	0.02200893	3.072472	7.141435	7.426115	0.1370612	4.335898	4.26672	2.289454	0.049245	3.434892	0.2382129	0.01957349	8.902993	0.05410988	0.8504239	0.2198416	0.5387895	0.8722342	3.737689	2.480861	18.18246	0.04189832	1.251403	4.970532	0.7713246	6.36794	3.957691	8.691972	5.942168	3.211278	20.8987	2.394885
TCGA-KS-A4I9	2658	0	191.8419	0.009336275	0.115768	8.350878	6.573079	0.5886867	0.8734242	3.316328	1.634636	0.005697253	0.150125	0.3768925	0.1494568	4.785024	0.01147682	0.1182301	0.4387351	0.5949196	0.43402	1.203636	1.53659	18.78259	0.07109374	1.450087	6.528644	0.9444154	3.620235	14.81244	7.86672	3.831679	2.912039	14.07117	2.61767
TCGA-ET-A39O	3059	0	179.2933	0.0508495	9.610238	6.922507	7.332407	0.1088541	0.5785608	6.961076	1.893709	0.01551488	0.272549	0.3569954	0.06783399	6.749993	0.1041797	0.4458	0.4877213	0.709365	0.4602216	1.638884	3.641794	15.55692	3.226734	1.297828	6.590441	0.1485059	2.732233	13.43126	5.476899	1.790882	2.361888	15.06173	0.5870196
TCGA-DJ-A2PQ	1077	0	209.8237	0	0.03704504	6.955635	5.443082	0.04651259	0.59591	0.7119187	2.270955	0.008102599	0.3893359	0.2213972	0.1151348	3.457371	0	0.05173725	0.08138692	0.2581295	0.3714489	0.7627911	0.9205082	20.14432	0	1.447231	8.677724	0.7614662	4.675235	25.30683	7.317717	4.065741	1.889661	16.00954	1.826213
TCGA-EL-A4K4	1623	0	180.0505	0.0323339	5.241101	4.734107	8.344358	0.1426301	0.1907589	4.194953	1.205617	0.04823143	1.726274	0.5296767	0.1102311	6.112291	0.008832698	0.07699263	0.2789331	0.2677302	2.258378	1.420506	0.8175381	15.98415	0.2325371	2.09104	5.60763	0.228924	2.364514	13.92764	6.111165	2.89072	2.639425	14.48493	1.152556
TCGA-BJ-A192	1349	0	57.89057	0.09933408	0.06415228	7.141517	10.69699	0.2126457	0.4185977	9.172451	1.23237	0.01010273	0.5559116	0.08717345	6.404802	2.028624	0.03052713	0.1773988	0.2029547	0.5587656	0.3064906	0.9734128	1.69094	16.63742	0	2.106732	6.092069	0.7516359	5.226712	0.6555904	8.34837	4.242185	6.054188	14.92047	1.146738
TCGA-J8-A3YH	175	0	213.2735	0.023100025	4.374864	7.8916425	9.269409	0.3214762	0.23918625	4.462926	4.425468	0.13048248	0.1804221	1.9654215	0.04162832	8.516393	0.04567089	0.57729815	0.17182815	0.6573922	0.9531098	2.180499	2.3362875	16.54779	0.07527325	1.731198	6.75407	1.3124655	5.824875	35.54699	10.81835	7.1313005	3.1360795	21.954995	7.4119115
TCGA-IM-A41Y	664	0	279.464	0	2.946033	5.527985	6.905415	0.03197937	0.1904301	1.006141	1.526844	0.03342527	0.3626698	0.6329142	0.03653539	3.850668	0.01122224	0.04446443	0.1523272	0.2317033	0.1840287	0.6081662	0.744006	18.36305	0.06951676	1.402996	4.40185	0.6616965	5.265819	17.16375	7.999615	3.092481	1.138576	16.90198	3.542906
TCGA-ET-A3DO	3552	0	204.3056	0.07151488	4.14122	11.27104	11.64008	0.9129896	3.718863	4.445033	2.831426	0.09309943	1.713638	0.6024952	0.1208424	9.414568	0.2461514	1.430431	0.9448825	0.5973045	0.8551639	4.289679	6.120965	16.48597	0.01815235	1.662879	7.748776	0.4860722	3.587627	12.08836	6.593495	2.639994	3.064309	16.0563	1.311457
TCGA-BJ-A28T	1081	0	86.96922	0.5820171	3.980936	10.60821	7.204719	0.8330565	3.643362	7.899288	5.052493	0.1374824	0.7636122	0.1812394	0.2128892	9.401219	0.1153963	3.566314	1.55996	1.399123	1.938677	6.446085	6.746332	15.94314	0.2859313	3.581109	10.32498	0.553301	4.469868	5.144982	9.669194	3.212932	2.87016	11.82845	2.376886
TCGA-DJ-A1QI	455	0	146.0634	0.0112624	4.515402	8.489792	7.093499	0.236712	1.243457	0.9281394	2.789425	0.04581751	0.7740989	1.001542	0.01502421	4.37891	0.02768909	0.2998709	0.2070972	0.4622183	0.6548369	0.9922686	1.231758	19.89769	0.1429346	1.943608	10.4222	0.5322496	4.305757	17.80693	7.497613	6.057356	3.80678	12.81245	1.831422
TCGA-ET-A39L	3299	0	112.7247	0.01417552	3.495701	7.148292	4.390381	0.1158654	3.337761	0.8075436	1.895905	0	0.3687246	0.3669839	0.05200349	4.910295	0.04356391	0.07594736	0.1037832	0.3636096	0.7231334	1.385928	1.732906	26.18601	0	1.981536	8.698002	0.4685682	4.754331	7.157062	10.05802	5.105146	2.457042	10.7501	1.327176
TCGA-ET-A25K	2142	0	130.4689	0.01153108	4.278774	5.129773	5.725786	0.06732199	0.2113771	5.246586	2.601531	0.02110976	5.028071	4.604341	0.05383924	3.518772	0.01417483	0.06739572	0.07460594	0.4109762	1.067359	1.405731	1.067904	19.51415	0.02195169	1.690433	7.521575	0.5051479	5.86322	19.18469	9.821313	5.682107	3.819815	10.91706	2.021607
TCGA-E8-A438	1019	0	311.9165	0	0.040008	5.593318	6.889469	0.2009312	0.152282	8.726562	3.38481	0.1155088	0.08138248	0.2491727	0.1147787	13.82726	0.01057666	0.03352521	0.1435642	0.3670543	0.3079481	2.158127	1.639181	38.14593	0.06551765	1.153483	3.728722	1.363764	6.090965	6.703118	13.02295	6.690253	1.833883	26.12265	8.320641
TCGA-ET-A40Q	1407	0	174.3951	0.05240179	4.160252	7.685548	8.716929	0.5345858	1.251719	2.415268	2.377144	0.01683001	0.1304346	0.3388492	0.1250928	11.93209	0.07458697	0.3546315	0.6630509	0.6553116	0.5695789	1.606719	4.206399	16.52246	0.6300449	1.752534	6.579156	0.7337104	3.345579	14.21997	7.429236	3.234722	2.534593	15.69841	1.747637
TCGA-L6-A4ET	664	0	276.8518	0.01745807	3.834344	7.754695	5.618043	0.3159692	0.4083079	1.820077	2.785406	0.04261358	0.5036471	1.064797	0	5.491976	0	0.008503096	0.06539409	0.230975	0.2729213	0.7957497	0.6051477	22.41273	0.03323486	1.89808	5.609851	1.40444	9.567491	27.77069	9.545289	6.105925	1.226914	21.15306	9.853302
TCGA-ET-A3DW	752	0	210.8406	0.01498383	0.05109408	8.011073	11.05474	0.2886846	0.9281942	14.68957	3.056625	0.03657419	0.04960452	0.2366908	0.02498582	7.697161	0.009209598	0.138662	0.3673711	0.2993831	0.4962225	2.891519	2.521587	20.64662	0.1854103	1.600495	7.432693	0.3640059	2.298453	15.5474	5.867407	3.916115	1.460071	14.67028	1.139663
TCGA-EM-A1CW	549	0	134.3864	0.04405823	0.2025913	5.413037	6.035093	0.0857418	0.9886561	5.703291	2.087199	0.1075422	0.5209156	0.1224378	0.3428503	3.06267	0.03610635	0.3433428	0.2825556	0.4242894	1.697735	1.925022	2.533654	15.04861	0.02795783	1.728761	5.708199	0.3684699	3.180072	1.102006	7.05409	1.82995	2.960639	15.03603	0.3334013
TCGA-EL-A3CR	233	1	237.9777	0.01759424	5.222877	6.893513	7.726363	0.6902822	5.342733	3.228321	2.411139	0.01717839	9.519124	0.7720165	0.1736853	34.38633	0.1038149	0.3633435	1.167103	2.45128	0.8888462	4.117027	5.96274	23.06446	0.4957127	1.096913	4.891862	0.8520397	4.041129	14.40083	7.304652	3.912036	2.335969	19.03044	4.655454
TCGA-DE-A3KN	831	0	170.1736	0	4.361948	7.114899	6.11082	0.4450407	2.571452	0.4981393	3.812383	0.05221213	33.54183	1.242351	0.01037642	3.55582	0	0.0909241	0.1827619	0.2898268	0.9119886	1.902776	1.827653	23.37838	0.04442279	2.085583	7.400152	0.8611669	5.353341	9.378845	13.84325	5.574029	1.541554	14.54977	7.421632
TCGA-J8-A3YD	968	0	128.6506	0.01284698	2.540836	6.498582	8.065648	0.1700104	0.1948956	4.821664	2.633445	0.01045277	0.1215154	0.2405169	0.3541865	3.259368	0.01052828	0.05840077	0.09041094	0.2821254	0.2395942	1.367492	1.146711	18.97073	0.1467405	1.969688	7.592916	0.9959744	6.009028	5.296188	9.221341	4.347292	2.138222	14.25473	2.179926
TCGA-KS-A41J	477	0	351.2274	0.01114549	3.116454	6.811617	9.848765	0.3123397	3.099857	2.019604	1.830944	0.04987609	0.3022085	0.7694419	0.05451691	9.734952	0.03653555	0.1592361	0.3415791	0.5456943	0.5960739	3.879777	1.985743	16.31856	0	1.141911	4.001276	0.5208063	4.363172	13.24481	5.342907	3.835103	1.936749	22.54787	1.997099
TCGA-DJ-A3UW	1812	0	199.6512	0.09832663	6.417591	7.868622	7.913805	0.1461246	1.192205	10.43069	2.917546	0.1472767	1.462699	0.6432478	0.304074	11.1847	0.02197638	1.88951	0.5874696	0.8543865	1.452557	2.8858	4.238482	18.91395	0.01701673	1.724476	6.354139	0.4556634	2.92826	8.449062	7.187298	4.462077	3.755425	14.78511	1.264961
TCGA-EM-A4FO	802	0	139.1014	0.116421	2.446098	11.0377	7.46989	1.107662	2.180457	12.7282	3.646569	0.2894358	2.936504	0.9914138	0.1898202	16.56176	0.07420677	3.645846	0.9955132	0.959329	0.9969232	5.31701	6.256898	23.84828	0.262673	1.893992	6.619626	0.7006216	4.227993	8.408674	10.51473	6.652924	3.568073	20.38008	3.589701
TCGA-FY-A4B4	657	0	150.5598	0.03817205	4.257569	8.586044	11.03432	0.3476617	0.7962497	10.64826	2.568131	0.02329364	1.003739	1.239462	0.1171208	5.289005	0.04692381	0.2974722	0.4705477	0.4905972	0.7035277	2.822972	2.698832	16.51387	0.1017352	1.543565	6.312605	0.784424	3.876204	8.626957	11.3138	6.080968	5.155385	17.09576	3.52197
TCGA-EM-A2CO	184	0	85.93218	0	0.0286901	3.265839	2.898201	0.442093	1.090255	0.4636407	0.4182871	0.00513424	0.01591639	0.09598727	2.772311	1.030953	0.01034266	0.03278349	0.0744916	0.1499343	0.4672785	0.6648834	0.5966409	14.17149	0.1601703	1.448928	6.059448	0.3551778	3.4906	0.5287311	8.28566	1.794648	1.732237	7.840105	0.2342257
TCGA-ET-A40P	1338	0	210.8302	0.01321657	3.864907	6.47736	7.214997	0.05144159	1.364531	2.368646	1.706943	0.09140467	6.475584	0.68045	0.2056962	16.2051	0.03249351	0.2317407	0.08101044	0.528145	1.986396	2.972887	2.587882	21.56806	0.03354712	1.152429	4.771833	0.6526738	5.717196	1.744549	8.264164	8.583915	3.513764	21.81692	2.917185
TCGA-DJ-A13S	265	0	131.0995	0	5.829591	7.280442	6.712983	0.07759137	0.210018	0.321644	2.159905	0.03243982	0.1508475	0.186609	0.819972	4.157309	0.02450562	0.07767634	0.09503761	0.2153032	0.814649	0.7061328	1.280035	23.25918	0	2.415449	6.815798	0.1799539	3.793439	2.799169	9.026729	3.637918	1.297947	15.34539	1.118745
TCGA-DJ-A2Q7	1068	0	154.4724	0.04133861	3.029778	7.841602	6.58451	0.3309908	0.9742899	8.280825	2.552996	0.03243338	0.1731609	0.6219064	0.09847558	6.116006	0.007259481	0.2186011	0.281537	0.4847346	1.294919	2.596205	3.262738	26.08811	0.02248462	1.502969	6.834619	0.5409303	5.492307	16.94419	9.462011	3.553391	2.914928	17.00131	2.119616
TCGA-DE-A69J	447	0	219.373	0.01189327	0.1327269	8.361865	10.40373	0.04860558	0.6127012	1.806745	2.461514	0.0108864	0.1124946	0.3966166	0.1705574	4.722287	0.007310028	0.08689073	0.3239969	0.5073773	0.4354607	0.955897	1.095152	18.39773	0.2490529	2.193994	9.385507	0.4310209	4.50351	20.95785	7.850049	5.896015	3.985575	14.87907	1.304669
TCGA-EL-A3ZR	1830	0	147.7291	0	3.116757	6.637236	6.405813	0.009607128	0.07801137	0.226696	1.484997	0.00502075	0.09338741	0.4404459	0.6365983	6.116843	0	0	0.01400865	0.2621389	0.1997039	0.9408842	1.127718	22.53535	0	2.484059	5.389745	0.7536336	4.806933	8.596148	10.59585	5.36802	1.769958	20.21506	4.995433
TCGA-FY-A40K	461	0	151.3583	0.004163428	1.742368	7.85272	8.403628	0.8945111	0.647405	4.600981	2.958552	0.03556895	0.3859291	1.088813	0.03332445	7.142227	0.0921237	0.2595625	0.396971	1.169115	1.222945	2.344634	3.018531	17.89499	0.03170362	1.878697	10.31729	1.193821	6.071053	34.97354	16.28552	3.620975	4.183352	15.65543	13.29317
TCGA-ET-A3BT	2665	0	192.9976	0.03419524	5.327742	8.222467	7.983569	0.7666262	1.028875	1.308863	3.024939	0.02921363	4.625216	0.6301891	0.05017866	4.504314	0.008407045	0.09993044	0.2538468	0.2806803	0.5148781	1.831633	1.552662	16.51	0.02603894	1.475932	7.295171	0.7517274	4.06931	18.05272	8.396917	4.943768	2.537803	17.24016	2.325487
TCGA-FK-A3SG	28	0	195.4879	0.01364924	3.361688	5.721933	4.928511	0.04781307	0.6341409	1.051997	2.358421	0.03331658	3.705278	0.7725991	0.01365622	5.861749	0.008389311	0.04653583	0.08133851	0.3095711	1.294306	1.686039	1.181001	25.22469	0.05196803	0.9037748	4.644786	0.4076857	4.983388	10.65721	6.280596	2.363957	2.512935	17.6006	1.216835
TCGA-DJ-A4V4	481	0	201.8651	0.02365199	3.296469	5.965091	6.870382	0.209893	0.1136243	5.23458	1.679443	0.02886619	0.1700245	0.141144	0.006310421	6.153013	0.01162988	0.1382387	0.1546388	0.5517648	0.6499826	1.181414	1.476976	21.24498	0.4142411	1.412712	5.515516	0.7158745	4.3713	9.689036	6.634077	2.808729	1.768861	17.62812	2.724697
TCGA-IM-A3ED	1442	0	97.03209	0.07615119	4.539194	8.362148	9.320862	0.1693691	0.1696207	9.580903	3.276393	0.06638508	0.6997097	2.730427	0.04837468	3.665775	0.1069834	0.9961331	0.3951455	0.7362882	1.733489	2.460716	2.398785	15.3089	0.1242589	2.098734	10.21784	0.6123207	4.282991	29.07511	8.844227	6.444976	6.767142	9.640565	3.240024
TCGA-L6-A4EP	1016	0	415.0857	0.08776048	0.07617493	6.019152	10.4775	0.2459388	0.4437914	12.42575	3.13633	0	0.5091267	1.807326	0.1482935	13.41442	0.05753677	0.0455941	0.127508	0.4612785	0.2695774	3.215922	1.26945	25.05766	0.3341387	1.294521	4.121445	1.603068	6.771234	14.5322	6.572252	4.047843	3.145257	23.45019	6.96878
TCGA-EM-A2CU	400	0	192.5517	0.01137755	0.2704023	7.475718	6.241623	0.1948484	0.6952089	5.716147	3.967666	0.08794333	0.4376406	1.930374	0.005059273	10.90281	0.04662031	0.2364386	0.6483071	0.6512642	1.138959	2.053926	3.769181	29.05482	0.072198	1.922143	6.135341	0.4047789	3.958188	6.359809	9.995944	2.706162	4.376258	17.23472	2.056277
TCGA-DJ-A2Q6	1109	0	123.8213	0.02518614	7.732976	9.154719	6.031854	0.6796717	0.2724141	1.433748	3.463035	0.08196947	2.122872	0.3782036	0.1455943	2.77621	0.02752053	0.3707395	0.2382367	0.7072411	0.9486454	2.508844	1.85416	17.98074	0.255716	2.525543	9.244054	0.6553179	4.993265	18.91911	11.43907	4.983145	2.272626	12.88004	2.379834
TCGA-EM-A4FH	892	0	142.4274	0.003503737	0.00651685	5.288663	8.335456	0.03272942	0.03100626	2.097746	1.543091	0.004276154	0.09279399	0.01229922	0.05608845	3.310755	0.01722817	0.01365219	0.00715867	0.1854215	0.05477378	0.9298655	1.164434	18.22234	0.04002031	1.855979	7.104508	1.752576	5.452656	0.7319296	7.274703	4.783922	3.816448	19.64297	1.755716
TCGA-E8-A242	950	0	164.8853	0.07161096	0.1690544	6.340203	7.040699	0.1543705	0.5849723	6.74378	2.104543	0.09412089	0.3543035	0.2852162	0.1028786	10.81914	0.06771485	0.472204	0.7071754	0.8983503	1.942114	2.400883	3.42821	14.95964	1.216443	1.561043	5.352081	0.2895781	3.365617	8.091475	6.648239	3.243825	3.47385	17.19017	0.8616861
TCGA-EL-A3TA	2035	0	225.5238	0.01254278	0.2592135	6.841445	7.344075	0.3417334	1.622672	6.419878	2.3429	0.03571844	2.871042	0.6310838	0.1394355	11.44801	0.04111595	0.4724344	0.2961322	0.5283128	0.5882425	3.0243	3.234774	21.52589	0.111429	1.326084	5.443834	1.212159	5.034406	17.27593	9.817133	4.231579	2.788361	17.49646	3.04836
TCGA-ET-A3BS	176	0	148.7585	0.08607268	6.686772	16.35003	10.96853	0.1573102	0.4683738	5.735197	4.950525	0.04567298	0.1486679	1.142885	0.10983	6.73724	0.3588227	0.7363762	0.5811015	1.374197	1.41639	4.873021	5.600681	18.60716	0.01424837	1.88853	7.473423	1.05518	5.240123	31.56907	9.345868	2.119105	2.350948	11.56383	3.777794
TCGA-EL-A3CZ	2418	0	95.92961	0.004250871	3.004469	5.951539	5.514572	0.04963576	0.4191721	0.405185	1.84687	0	0.6191972	0.04476567	0.1587803	2.514217	0	0.03312675	0.09843203	0.2754621	0.2798051	1.332225	1.066302	16.85455	0	2.210048	10.4759	0.4062981	3.280848	3.73743	7.570524	3.028027	1.827047	9.805179	1.786356
TCGA-CE-A481	346	0	137.6045	0.05822626	0.2217555	10.02871	9.064965	0.9712649	1.125187	2.254695	4.220742	0.04060717	0.2360329	2.211818	0.1553494	7.05626	0.0409005	0.3241095	0.6146533	0.4985934	0.7186176	3.212606	3.939742	25.68935	0.3167004	2.357217	7.661924	0.7950378	6.586743	8.14636	15.16651	5.255401	2.552362	18.53434	7.925554
TCGA-MK-A4N7	987	0	169.4863	0	0.01503711	7.629706	7.307619	0.02427444	0.1971122	5.227405	2.538886	0.01268599	0.3932718	1.362214	0.01848851	3.869998	0.03407367	0.08100342	0.1156264	0.2544619	0.8723491	0.6971297	0.7151049	21.43016	0.09234363	1.710743	8.522327	0.7782444	6.138499	38.21628	9.851918	7.548303	3.043943	12.38438	3.350714
TCGA-EM-A22I	448	0	147.5251	0.01534959	0.05709958	5.859653	6.6788	0.1344234	2.551774	7.441202	1.43083	0.009366741	3.665965	0.1077637	0.2098849	3.671249	0.02830321	0.06728528	0.4024732	0.4683254	0.5746398	1.254391	1.746462	16.64033	0.2045467	2.488623	7.392603	0.3239875	3.55179	12.03988	6.36557	3.984736	2.160846	12.5623	1.77793
TCGA-EM-A3SU	911	0	208.4467	0.153309065	2.82426315	8.319837	10.61554	0.2550199	0.47194385	10.740735	3.2661565	0.22069485	0.46771255	1.831727	0.13234075	11.948065	0.08008506	1.983027	0.57024995	1.4467375	1.49885	3.325487	4.3989155	13.809505	0.097879555	1.725671	5.2063895	0.57009475	3.168762	13.48743	7.063964	3.805045	4.8621505	22.629405	1.8942045
TCGA-CE-A482	325	0	135.6709	0.02688316	0.1166711	9.265727	9.538793	0.7174954	0.4223976	2.888479	3.918201	0.0046871	0.1453024	1.206567	0.1434502	6.497675	0.09441915	0.2768375	0.3060186	0.3401174	0.4613419	2.396841	1.560873	23.52346	0.3363085	2.013413	6.726971	0.8809688	5.537331	14.45187	11.32194	1.922365	4.598834	16.36545	6.259531
TCGA-DO-A2HM	71	0	140.2097	0.2090817	1.66738	11.74529	11.42957	5.150803	7.007166	10.92935	5.890694	0.2751886	1.132293	0.8562661	0.1804764	10.12414	0.7256983	5.551004	1.876267	2.541501	1.440328	9.756743	11.01698	12.01883	1.514068	2.587199	9.735066	0.404905	3.09713	8.239454	10.09361	8.802245	2.883842	21.84212	3.163004
TCGA-BJ-A28R	1282	0	169.7784	0.150425	0.1671679	6.648387	7.541141	0.5633911	1.144603	5.83336	2.924807	0.06235031	0.2040272	0.129519	0.06815182	5.94562	0.07675641	0.3981233	0.5296322	0.6314574	0.7426069	1.696319	2.535366	19.04976	0.03241852	2.564509	8.028216	0.3481373	3.999486	15.69721	9.228503	1.111915	2.488449	16.45684	1.653614
TCGA-H2-A2K9	659	0	69.71922	0.002336083	0.01303515	8.998347	9.1999	0.01636652	0.05906609	1.802244	2.845408	0.01425543	0.03977326	0.0574027	0.2804733	2.653301	0.05743361	0.009102469	0.02227389	0.4314367	0.1864437	1.78181	0.5217046	26.56565	0.01778877	3.144566	10.43986	0.4205159	5.886224	4.886775	17.72393	3.982761	0.4881566	10.21934	0.682854
TCGA-EL-A3CX	3243	0	121.6899	1.072596	1.576832	6.576677	8.576547	1.695427	4.22192	1.667224	1.754026	0.3258347	0.06202388	0.3288339	0.2374351	5.077028	0.08060767	0.06387626	1.132423	0.5463324	1.29102	1.248105	2.339896	33.41263	0.01783316	1.138442	5.17385	1.85041	13.48233	0.6666359	35.30448	5.63515	5.295548	14.20087	0.6302278
TCGA-BJ-A0ZJ	1280	0	160.1972	0.05497754	0.5174807	8.482044	6.564297	1.225543	3.266653	4.652304	3.07893	0.2195922	0.6807465	0.3157992	0.04000411	9.468907	0.1720277	1.898751	0.6671574	0.6693402	1.106197	3.394235	4.871987	24.4748	0.03805838	1.53075	6.882593	0.8359833	4.819033	6.74918	9.594468	6.249823	2.739605	16.40746	2.560784
TCGA-EM-A22J	441	0	118.6711	0.00366033	3.524332	6.078522	4.755848	0.0170961	0.138823	1.657255	2.221275	0.01340181	0.01384875	0.07066899	0.903343	1.587045	0.01799816	0.1426235	0.2143869	0.5099676	0.5330663	0.9042933	1.859582	24.87323	0.01393632	1.926961	6.998412	0.2857143	3.246514	1.247795	8.006702	2.772913	1.837313	10.7785	1.016565
TCGA-EM-A22P	1256	0	183.4187	0.1249812	2.994504	10.32578	6.805736	0.9980119	4.704404	4.383302	3.470573	0.1820567	10.05215	0.7925324	0.1237005	9.38623	0.09911989	4.225774	0.7468469	1.023254	1.442979	3.984117	5.602756	17.95014	0.2456014	1.942275	9.483673	0.6293972	3.665702	22.91786	9.882056	5.790558	2.850206	17.97908	5.101406
TCGA-EL-A3GQ	1528	0	102.9555	0.02860797	4.685014	8.640787	6.446125	0.4485735	0.4598316	1.631245	3.964202	0.07481731	4.909339	0.4016918	0.212625	2.051255	0.1205724	0.2945992	0.3089524	0.8121559	1.449285	2.142786	1.725901	16.93581	0.2334038	2.743943	11.89524	1.230457	3.925365	35.70707	12.91878	5.202927	1.48327	8.329395	6.490478
TCGA-FY-A3YR	528	0	171.7409	0	3.872778	7.261384	7.847583	0.6654365	0.8668031	8.461084	2.817339	0.005433776	0.1768722	0.2422465	0.1247268	3.808357	0.05473027	0.1040883	0.31535	0.2885119	0.3223667	1.366519	2.125251	16.04769	0.3729325	1.509196	6.069032	0.6454118	2.976562	8.98135	6.935769	2.295273	2.354299	13.5703	1.17748
TCGA-DE-A4M8	564	0	122.0397	0.3100548	6.43974	11.89822	7.735155	0.5012847	1.356836	7.024365	5.239116	0.4802871	3.541809	1.308161	0.2783966	13.61476	0.2931858	3.031911	1.380682	1.056116	2.732612	5.094644	7.301673	23.64906	0.09080773	2.196632	9.581131	0.5889013	3.94201	15.41581	11.05923	7.006013	2.229622	21.83223	3.67157
TCGA-CE-A485	385	0	121.9831	0.0302477	0.0589389	10.3962	8.582607	1.887047	1.682538	13.6628	3.36014	0.0580108	1.520434	1.425831	0.489975	7.830182	0.2230958	0.3114848	0.6621501	1.026714	0.7004033	3.396076	3.1923	17.89276	3.372686	2.510308	8.425664	0.8742058	6.310597	14.20476	13.76267	7.158355	2.501655	16.04665	6.255296
TCGA-DJ-A2Q1	1148	0	263.6141	0.03203648	0.1191739	7.569295	9.48659	1.346679	1.407406	15.01779	1.571063	0.02932432	11.24972	0.1546299	0.04807928	18.56138	0	0.4369016	0.8754663	0.8044524	0.668865	5.346302	5.183644	18.37034	0.1067285	0.9995296	4.602203	1.03344	3.873097	5.331866	4.028932	3.315151	6.64161	16.01085	1.417415
TCGA-ET-A39J	3227	0	137.8482	0.02418767	0.01749548	6.966672	8.096288	0.01882867	0.6625307	3.608384	2.25904	0.01967998	3.164836	2.497661	0.02151114	4.768674	0.009911069	0.04712321	0.1976764	0.4528024	0.3814418	1.93751	1.476294	19.69221	0.7060384	1.748764	7.401862	0.4109968	4.536783	17.34007	8.688926	4.537159	2.963442	14.8686	0.9111672
TCGA-BJ-A28S	640	0	172.4238	0	0.009995275	6.624176	5.531684	0.1129478	0.08152477	2.273015	1.658162	0.006558588	0.06099582	0.2263683	0.1075327	3.570991	0.01321193	0.02093916	0.04025879	0.2843919	0.09285289	1.02616	0.6825329	27.11678	0	2.120325	7.750958	0.9502264	5.149568	4.900595	12.84066	5.168026	1.576854	17.95814	3.978712
TCGA-BJ-A3PR	1107	0	151.6543	0.3270885	4.075829	15.45632	10.73713	5.260931	1.258	14.23707	5.290153	0.6409641	0.7843498	0.9217811	0.2519716	17.08688	0.215198	10.47415	1.841725	0.9354002	1.383527	7.847705	10.82953	13.94904	0.03508041	2.053694	8.438175	0.6898434	3.73357	5.375029	11.15371	7.36148	2.859639	25.58785	4.012391
TCGA-EL-A4K2	928	0	142.3962	0.003829107	0.2682631	6.198538	6.996048	0.3576879	1.118225	4.813216	2.706497	0.04673253	0.630198	0.3696376	0.07662129	6.947673	0.0847262	0.3729996	0.3233693	0.8477815	1.798959	2.276159	2.954465	19.84867	0	1.506642	6.172111	0.701473	5.478307	2.922709	9.763067	4.293235	4.017567	18.42045	3.525337
TCGA-E8-A414	958	0	99.29809	0.01037722	0.07934996	9.050787	7.790221	1.615611	2.750619	3.039537	3.852479	0.02110823	4.541296	0.2853473	0.2999398	4.849848	0.08504283	0.4784749	0.5512587	0.4520411	0.8367485	2.115907	3.719697	15.71155	0.1580407	2.563742	9.417848	0.9643034	4.702228	14.29318	11.09852	4.78848	4.425187	13.08629	2.849916
TCGA-DJ-A1QM	183	0	106.0996	0.008557878	2.621067	5.522893	6.372714	0.133236	1.846438	0.8539577	1.62013	0.02437052	2.444575	0.4205718	0.1978832	4.429773	0.02103991	0.105594	0.3341588	0.3388989	0.6360655	1.117133	1.195622	18.07436	1.064385	2.450059	7.208242	0.4589675	3.483688	5.084904	7.25482	2.17585	2.828629	10.1329	0.6428723
TCGA-BJ-A0ZE	509	0	189.0576	0	0.01554437	5.737601	5.037893	0.1463777	0.2773422	0.3080615	1.097426	0.01529959	0.04742948	0.4840572	0.6103959	4.667307	0	0.024423	0.02988173	0.1895478	0.1340877	0.4158692	0.5572643	21.07497	0	1.168233	3.8071	0.1198188	3.040422	0.4424555	3.697226	1.972899	0.84929	12.08423	0.6024167
TCGA-EM-A3OB	1176	0	146.7767	0.1618422	3.679156	6.322122	8.664799	0	0.02728038	0.2731775	2.289428	0	0.1088578	0.3345578	0.1199444	3.228906	0.01768427	0.04204084	0.01959516	0.3418177	0.1627532	0.7178018	0.8869295	15.88437	0	1.979594	6.274577	0.9739662	5.610366	11.14988	13.51495	2.824567	1.504655	15.90917	6.109826
TCGA-EM-A22Q	433	0	454.0618	0	0.05798382	2.110485	2.637533	0.1560057	0.557388	2.407712	0.7003221	0	0	0.02344983	0.3029936	5.383579	0	0	0	0.173156	0.06595727	0.7062743	1.923165	27.92541	0	0.8591741	1.889036	1.660099	3.245369	2.208273	4.005454	6.046699	1.275442	20.33054	4.959212
TCGA-EM-A3FR	457	0	161.9009	0.02343076	0.01452685	5.704729	12.88537	0.0638381	0.2320347	2.332249	2.245324	0	1.580918	0.02741644	0.01041899	1.131857	0.03840368	0.04564858	0.02925549	0.2741455	0.3084566	0.6846081	0.9713079	15.84938	0.01486835	2.068601	7.551398	1.113535	4.844447	2.129096	7.5251	2.987002	2.022036	15.28467	2.466772
TCGA-DJ-A2Q3	1224	0	112.5326	0.04474246	0.08137037	8.134906	8.225836	0.4040205	1.636584	4.860057	2.725678	0.04368494	3.379993	0.4764156	0.1631448	6.108007	0.176002	0.9762898	0.7110109	1.111425	0.8884333	2.683788	4.306227	16.11936	0.1703521	2.56514	9.553621	0.4133934	2.949166	13.08878	7.207204	2.018114	2.743847	15.09098	1.674607
TCGA-ET-A39I	1011	1	112.5244	0	3.346089	5.462532	5.471982	0.04184507	0.6297412	2.193637	1.880395	0.01749481	0.05423476	0.4025533	0.5163116	2.592489	0	0.02094544	0.0414912	0.2283558	0.203453	0.9665426	0.8116992	20.75205	0.01364442	1.945191	8.287957	0.3025652	5.489196	3.471653	7.564231	2.127844	2.378997	14.04566	0.5178272
TCGA-BJ-A0ZC	352	0	67.00371	0.004719174	0.002925843	5.47308	6.445309	0.1322495	0.1551169	2.136658	1.950877	0.01727862	0.09820171	0.04969735	0.03147725	0.8229036	0.04640917	0.05516431	0.07070796	0.2191629	0.1514322	0.9316883	1.24371	14.93842	0	1.738554	7.268578	0.4585762	5.87183	0.7529173	7.506654	4.316306	4.208206	14.02644	1.320017
TCGA-FE-A239	1023	1	151.9535	0.007383553	0.006866599	6.594287	10.03962	0.04310744	0.1586844	0.2309299	1.599971	0.1126412	0.1047579	0.05183717	0.03447419	1.296202	0.01815278	0.0719244	0.01508573	0.3070144	0.1063142	0.7129219	0.3751116	18.56295	0.01405604	1.102532	6.565385	0.7998158	7.371524	0.8072291	15.27184	2.924219	2.531971	18.40377	1.649287
TCGA-H2-A26U	517	0	161.8672	0.07214958	7.137958	7.458872	6.727114	1.235612	2.745058	3.48975	2.686491	0.2306211	0.4809573	0.8381954	0.3574949	13.8521	0.2871912	1.204836	1.694075	1.24677	2.035329	3.691708	5.545469	17.3957	0.01308104	2.190664	7.638186	0.273653	3.348428	15.83904	8.94954	6.28269	3.904057	21.31435	1.632806
TCGA-FY-A40L	726	0	172.5286	0.01045387	0.09289859	7.856782	8.96385	0.5045383	1.140973	5.86967	2.585405	0.02126412	1.26566	0.4587044	0.1301591	4.335516	0.008567091	0.278343	0.3417415	0.3575295	0.5103443	1.483051	1.648607	16.56458	0.03980197	1.773691	6.95691	0.5606511	3.02078	9.293189	8.592111	4.092282	1.905478	12.23121	1.845454
TCGA-EL-A3H1	1500	1	100.1045	0.003708826	0.02299437	7.390867	7.964191	0.008661303	0.2297483	0.4308504	2.37296	0.004526456	0.484112	0.09764357	0.1434812	3.513287	0.03647323	0.01445131	0.04041439	0.2843986	0.1830945	1.172351	1.448494	20.05684	0	2.668	8.360214	0.6321729	4.146346	2.671263	10.00707	5.95025	1.959551	15.48107	1.543821
TCGA-EL-A3T0	4335	0	143.9777	0.01173171	4.371401	7.777056	5.277919	0.3926948	2.239536	1.030881	2.47034	0.03818139	10.82292	0.8579577	0.04173405	4.266503	0.0192286	0.1676114	0.1784409	0.50682	0.6789066	2.685294	2.28058	19.98196	0.1488907	1.913778	7.298006	0.5045922	4.020394	14.46661	12.05059	3.228975	3.014055	15.04867	2.804581
TCGA-EM-A1YC	2391	0	178.2536	0.01118618	3.382128	3.750503	3.274878	0.06095446	4.171803	0.8385579	0.5883637	0.009101491	0.1833979	0.013089	0.9351456	1.089516	0.02750171	0.02179329	0.04317071	0.2013554	0.3681541	0.3942215	0.6630158	18.13116	0.02839346	3.28787	7.725017	0.386091	2.215865	0.9308643	13.95741	1.828838	4.566749	5.314517	0.3583683
TCGA-EM-A3O6	458	0	119.582	0	0.009135359	5.625908	6.993006	0.02064613	0.08941321	4.823516	1.49852	0.01078981	0.06689785	0.07758501	0.3105692	1.72216	0.007245166	0.01148263	0.01204208	0.2291584	0.09698805	1.707255	1.858963	17.60934	0	1.313709	4.64002	1.014005	7.456033	0.7881211	8.931673	3.049278	2.82232	16.54843	2.187709
TCGA-ET-A3DR	2451	0	115.4821	0.1144656	1.21392	7.287896	10.41254	0.0422075	0.3731965	12.3014	2.077039	0.007352642	2.666845	2.083069	0.03214713	4.400828	0	0.03521143	0.04102997	0.3253301	0.2825427	1.667103	0.8098026	15.83508	0.04587534	1.484005	10.83484	1.007689	5.526894	4.66758	9.152862	4.510526	3.069074	13.12198	0.8265951
TCGA-EM-A22M	442	0	198.5415	0.3831591	0.7904847	12.54925	11.39129	0.9102275	2.513839	5.539301	3.605578	0.1451261	0.6373554	1.913159	0.07931482	23.36593	0.3735569	2.89584	1.601699	1.341349	0.7283559	7.579528	8.15274	24.67406	0.1760666	2.109717	4.913405	0.463041	4.357694	18.44844	9.028917	6.528759	5.635159	26.86745	3.178987
TCGA-ET-A25P	559	0	124.2744	0.003563214	0.09057551	6.037515	6.962443	0.06657002	0.0945978	2.350937	2.096873	0.02174372	0.04044394	1.444674	0.1188345	4.240182	0.04380157	0.01388394	0.06066826	0.2924746	0.2110873	1.257023	1.327512	25.18028	0	2.116624	6.499717	0.3065147	3.419771	3.846512	10.2372	3.582426	2.152235	11.15495	4.055208
TCGA-FE-A23A	2489	0	212.1332	0.1195456	0.4217617	7.612745	8.285145	0.9040031	1.309801	2.526539	2.019535	0.04515953	0.274609	0.1348851	0.09492595	9.785673	0.06997807	0.7763421	0.7133648	0.6517075	0.550351	1.797896	3.259608	17.49408	0.02167414	1.703186	5.564301	0.7118681	3.48022	12.36564	7.906205	2.640739	2.52186	19.77027	3.539305
TCGA-EL-A3MY	533	1	139.8686	0.01545131	0.06226783	10.02378	10.06903	0.6224454	0.3711409	16.79326	1.970515	0.08485936	2.623374	0.5966285	0.2009698	6.380792	0.0664785	0.3311303	0.5314181	0.7217456	4.131773	2.28787	2.632965	16.05421	2.544364	1.452546	7.771233	0.5845809	3.067437	6.411212	7.286884	4.007603	4.323144	13.78924	1.167538
TCGA-DJ-A13L	303	0	244.0283	0.03062767	3.34916	9.655469	11.02828	0.8493649	4.007505	4.179491	3.012226	0.1121391	2.766608	0.6114786	0.1276805	14.46134	0.2258983	1.141185	1.540959	1.310738	1.449003	3.273232	6.256409	15.41139	1.093233	1.631571	6.958997	0.7440454	2.997486	9.55542	8.02191	5.209741	4.564261	15.27748	1.629145
TCGA-EL-A3H8	4577	0	151.9542	0.004551397	0.04232734	6.913052	6.720424	0.1275477	0.1841258	2.392847	2.097955	0.01666433	0.3444015	0.287583	0.04857305	3.13169	0	0.06207027	0.2386795	0.3195146	0.5167869	0.9132952	0.9152763	16.82546	0.1213027	2.366293	10.35595	0.6090314	4.503411	28.77954	7.889711	4.48275	3.323763	12.11753	3.770992
TCGA-EL-A3CO	726	1	100.7146	0.01635661	1.227054	8.054919	5.634267	0.763959	10.31326	6.108431	2.346714	0.08983129	52.82637	0.02870842	0.1691047	7.910932	0.0904802	0.756829	0.743574	1.497151	2.486368	4.510764	4.514103	15.28076	0.4982083	1.666903	9.226647	0.6774579	4.334609	5.679173	8.55488	4.807231	3.937824	12.99541	1.103135
TCGA-DJ-A3VD	1238	0	143.8873	0.08578206	1.244507	10.49873	8.985615	0.6210191	0.8404619	10.51458	3.736232	0.2931409	2.142056	0.9410061	0.1430432	8.914279	0.09490448	3.802058	0.9493568	1.436021	4.407746	4.009485	4.716675	15.45143	0.2122939	2.164476	9.40031	0.4372825	3.482405	9.937146	10.04678	5.381767	4.009615	16.4791	1.81948
TCGA-DJ-A2PS	797	0	136.5403	0.02775139	3.174433	7.062666	7.612083	0.2160281	0.730909	2.287004	2.676858	0.0451591	0.4987336	0.1623601	0.1851038	5.329586	0.01137133	0.4415404	0.3087018	0.6094329	1.198758	1.437075	2.158867	18.3153	0.07044029	2.36435	10.62843	0.7662711	4.04392	18.8517	7.839447	4.425436	3.467211	11.93549	1.226293
TCGA-FE-A231	961	0	163.6227	0	0.1433192	6.92782	6.990624	0.05998237	0.8009533	3.621341	2.171397	0.006966044	0.03779138	1.53776	0.04187817	3.140526	0.03508182	0.07784007	0.3731773	0.4222674	0.5682473	1.596381	1.087404	25.38169	0.01086581	2.087191	8.254775	0.2091259	2.374351	3.981583	5.579237	1.826209	0.6679181	13.76388	1.316572
TCGA-EL-A3ZQ	1862	0	552.8884	0.1185224	0.04254264	4.312105	6.622247	0.3787624	1.845366	2.545615	0.9168915	0.02283967	1.132865	0.3613072	0	33.441	0	0.1944498	0.1996752	0.2829623	0.4465331	2.035756	1.875076	9.799624	0.1662541	0.6527147	2.357189	1.023528	3.257577	10.18868	3.631467	6.21256	1.410545	45.24237	1.740723
TCGA-E3-A3E3	1595	0	168.5566	0.01142804	6.053186	6.480277	6.614632	0.2490894	0.2985808	3.687731	1.850599	0.009298272	0.1945694	0.120348	0.07114414	3.042995	0.01873088	0.04452896	0.1816051	0.3538193	0.6425278	0.7438451	0.9878031	18.61781	0.01450368	2.100905	7.320505	0.42478	3.480552	9.066108	8.117855	2.994062	2.269062	15.09047	2.100751
TCGA-EL-A3MZ	1597	1	212.7736	0.006883922	0.05548356	7.156477	8.999713	0.1125332	0.4090286	1.691669	1.556803	0.01260228	0.4297444	0.531624	0.0505079	6.156004	0.03384883	0.1072919	0.3352136	0.7100222	0.8099527	1.264377	1.734071	17.59408	1.769161	1.778237	6.088483	0.3289826	2.554254	8.217425	6.627004	3.680352	1.243158	15.70485	1.140714
TCGA-EL-A3GW	1527	0	109.8235	0.01078048	5.863918	10.58145	9.931598	0.1846233	1.294738	4.158469	2.386554	0.008771399	0.7205816	0.2396716	0.1342257	7.714123	0	0.02100289	0.04405235	0.3725811	0.186271	1.688335	0.7911052	26.31224	0.01368185	2.134612	8.764656	0.2575996	3.269985	3.419306	7.261345	6.63714	4.243036	10.95284	0.7193245
TCGA-EL-A4K6	1343	0	211.6349	0.01180853	0.02440392	5.308999	5.57414	0.2389982	0.1144517	3.845686	1.089047	0.04803927	0.07446203	1.008657	0.3465606	5.936161	0	0.01533718	0.03753031	0.6164178	0.1263068	1.764408	0.283294	19.8119	0.08991942	1.209843	7.901231	2.6837	7.918006	16.02515	28.16325	7.092045	1.127282	26.12669	26.41099
TCGA-J8-A3O2	342	0	232.0147	0.008110928	0.141201465	7.605826	8.610966	0.16094134	0.362347	7.051557	2.397056	0.07912688	0.9521046	0.27869545	0.02178291	6.233181	0.044900255	0.8968235	0.2314232	0.53732325	0.77466885	3.735439	1.48169685	12.02186	0.139068485	1.8200585	7.193978	1.12928055	5.7468825	27.99605	11.0004	2.992322	2.632159	16.455945	3.858604
TCGA-E8-A2EA	1085	0	231.1889	0.1307113	6.731701	8.694383	13.20042	1.129436	2.781653	21.38172	3.458724	0.04785817	2.439741	0.4817794	0.1394966	10.94461	0.2035275	1.417585	0.9703292	1.119957	1.028872	5.276326	7.50297	15.36588	0.2488346	1.880582	6.134872	1.034174	3.845039	9.436916	4.044188	2.622995	3.733859	19.83348	2.007139
TCGA-ET-A40T	1140	0	153.3807	0.05449037	11.56176	9.179094	9.617189	1.194216	2.283881	9.382765	4.090689	0.1023124	2.014051	1.265379	0.2572142	11.48702	0.06183087	0.4736366	0.6365916	0.6609397	0.8380508	2.875988	3.611226	23.62338	0.2393841	1.950786	6.907148	0.9147715	6.093402	14.19029	12.45228	7.205073	3.68425	17.51212	7.256889
TCGA-EM-A2CP	91	0	72.49024	0.2091463	5.880324	13.8888	6.437171	0.1703804	0.29515	11.12675	4.439291	0.3858485	0.4968619	1.604928	5.404896	7.816588	0.3706987	3.600859	1.23889	1.612697	2.701302	5.420452	6.203297	15.55446	0	2.194762	8.124878	0.5423696	4.245337	1.655285	11.26682	3.127281	2.642566	16.66683	1.692551
TCGA-ET-A39S	1676	0	188.3866	0.01658036	3.878003	5.378112	6.487882	0.06776083	1.089976	5.469694	2.282498	0.005058896	15.17313	0.749354	0.02211844	4.268414	0.02038176	0.08075599	0.1100977	0.3626198	0.4058528	1.44888	1.403905	18.37333	0.01578198	1.134	6.923036	0.6272969	4.89272	14.63242	8.243103	3.910299	2.706107	19.07162	2.197985
TCGA-ET-A25N	1928	0	91.04409	0.03700885	0.3569243	4.657981	4.746415	0.04801533	0.753791	7.49618	1.977677	0.04516765	5.235263	1.176432	0	3.275148	0.1112074	0.09613582	0.1344262	0.5329384	3.281879	1.002594	0.9923203	12.40636	0.03131272	1.797268	10.33343	0.2816743	4.89043	13.32182	6.412539	3.56502	2.342665	9.632934	1.409141
TCGA-BJ-A2N9	623	0	268.6864	0.03949374	0.02203717	3.967106	5.147312	0.3412532	1.043505	4.834989	1.372276	0.04820034	0.3137891	0.1732943	0.553195	7.435774	0.09709704	0.6770984	0.2366958	0.4819914	0.341197	1.533855	1.864305	14.01874	0.1202945	0.8523125	4.691873	1.038073	4.113096	0.4057119	4.643122	1.272062	5.026364	16.15279	1.293171
TCGA-EL-A4K0	944	0	108.0602	0.008370905	4.460703	7.905561	7.655548	0.4593958	0.7672383	3.945859	3.883426	0.1379202	0.5621615	0.5436133	0.03908419	5.355419	0.01029011	0.2364728	0.5501477	1.283788	1.628888	1.704562	2.161803	21.55452	0.5577482	2.335704	10.01704	1.213471	4.672981	25.21413	12.75163	9.654144	4.741294	17.32007	6.194868
TCGA-EM-A1YE	1645	0	169.5232	0	0.1799575	4.248378	7.388478	0.04621684	0.2001535	2.348148	2.563087	0.008051078	0.1247936	0.02315678	0.01760041	2.62706	0	0.01285207	0.03594196	0.2422388	0.1465492	1.120898	1.200921	34.67435	0.07534963	1.926959	4.315872	1.334601	5.003231	0.4732369	8.967887	3.531879	3.209701	19.86449	3.428066
TCGA-FE-A233	751	0	123.3659	0.01589389	0.03079394	7.030397	7.215791	0.09279339	0.5550759	4.311171	2.372656	0.004849445	0.357046	0.7287901	0.1219155	2.331421	0.0195379	0.06580063	0.1934888	0.2467577	0.2975084	0.6537228	1.007232	13.95367	0.03782143	2.531396	8.536242	0.3576303	3.933055	8.876368	8.37251	3.191061	2.993491	9.587871	1.194396
TCGA-KS-A4I5	567	0	251.8537	0	0.0213208	6.068957	8.332598	0.04589096	2.50291	9.328804	2.402543	0.02997866	4.275023	2.12115	0.04587532	12.80344	0	0.1244241	0.184019	0.4456894	0.6992848	2.496289	2.350243	20.23292	0.09352292	1.461802	4.836191	0.9312858	6.970218	23.27979	7.774632	3.670614	3.250464	27.55707	4.526224
TCGA-FK-A3SH	1463	0	257.4809	0.007114228	0.006616131	7.679251	10.5691	0.02492102	0.1079267	15.37413	2.7526	0.03473039	0.2758938	3.764706	0.1708288	14.55958	0.008745317	0.03465043	0.1162837	0.4341191	0.3687704	0.8154743	0.8207449	21.81063	3.561896	1.380236	4.30721	1.087964	5.522513	13.93275	7.083932	10.08537	3.744706	25.26523	1.806041
TCGA-EL-A3N2	902	0	140.7393	0.01070624	1.980268	8.778835	8.367908	0.08334177	0.9745173	1.541379	1.822427	0.008710995	1.208452	0.8205464	0.08569375	3.389005	0.03509568	0.111244	0.3256869	0.3738697	0.4316392	1.466879	1.178486	17.7852	0.01358763	2.329958	8.437577	0.6367216	3.39062	18.5415	7.739776	2.297841	1.807043	10.88833	3.505622
TCGA-ET-A3BN	859	0	109.4453	0.04234996	7.910389	6.923682	7.724451	0.05394589	0.2725638	8.434676	2.196982	0	3.576038	1.128477	0.0975831	2.16825	0.00946538	0.06000551	0.117992	0.3326465	0.6620553	0.7372456	0.745702	14.44592	0.01465845	2.018416	10.70551	0.4293129	4.693118	15.11087	7.834321	2.444811	2.550718	13.67569	1.561754
TCGA-DJ-A4UQ	1005	0	136.747	0.04726996	0.1918271	7.907897	11.2534	0.4716688	0.4074494	11.77622	2.844664	0.03671237	0.6747314	0.79195	0.09745456	9.214783	0.02113004	0.2009299	0.2224261	0.5940666	0.8026127	3.143227	2.055819	20.57817	1.832476	2.06087	8.087985	1.156898	5.924656	10.51836	11.62966	8.434706	3.472793	15.86939	2.458127
TCGA-ET-A39P	2900	0	168.9951	0.0283008	0.02757264	7.434476	6.214028	0.1605079	1.293127	1.119977	1.953172	0.004934265	0.1070752	1.014735	0.1024743	8.145504	0.03975927	0.03938325	0.2395519	0.2750894	0.5156084	0.9137728	1.210991	21.49813	0.2924704	1.621638	6.664538	0.3606653	3.814143	8.907487	8.025265	4.196968	2.112975	17.67385	0.771781
TCGA-DJ-A2PV	973	0	134.7562	0.003843243	1.124669	6.927104	6.030916	0.2961819	0.5733235	1.596973	2.660414	0.06097658	1.563136	1.679628	0.05639638	4.519075	0.03779511	0.1572382	0.2486572	0.5396023	1.558951	2.21615	1.696242	18.77858	0	2.215945	10.52275	0.5081496	4.322314	30.02315	12.75521	4.578036	2.630781	11.55235	2.264647
TCGA-QD-A8IV	392	0	99.22507	0.02560176	0.007936423	6.9563	5.698756	0.04484127	0.2912944	3.393558	1.546036	0.08592595	0.4479937	0.1460391	0.4781438	3.800682	0.01573575	0.2867996	0.170002	0.44932	1.421874	1.170397	1.131306	20.2645	0.02436899	2.378864	7.219992	0.9278267	5.163358	3.100193	11.15989	9.186919	3.091643	13.54417	3.801183
TCGA-EL-A3CU	4780	0	120.7847	0.1004562	0.2915924	8.544563	8.305959	0.9703808	2.337916	4.882856	2.71918	0.1839034	3.135602	0.2724889	0.006091366	7.413519	0.06735704	1.619072	0.7339148	0.5178166	1.018148	2.669973	3.43136	18.20077	0.06954112	2.179885	11.44653	0.3927927	2.784773	12.99525	8.608157	4.341037	3.087487	13.8512	1.013911
TCGA-EM-A3SY	411	0	175.1665	0	0.01240063	4.741938	4.399764	0.1681543	1.279467	2.859733	1.264582	0.004882144	0.1210791	0.03510546	0.7257522	0.9803322	0	0.1013148	0.1634631	0.3024262	0.4410433	0.6516572	1.109287	12.59902	0.01523058	2.777369	8.318811	0.2995037	5.146705	0.3673205	8.82818	0.8080341	3.058551	8.575257	0.1272714
TCGA-EM-A3SX	908	0	143.1064	0	0.02565025	8.713723	7.142256	0.08695526	0.6171751	3.284197	2.262504	0.04544341	0.1956622	0.7697122	0.02207635	3.100165	0.02034297	0.08866253	0.1324293	0.3574614	0.3948682	2.062064	1.821603	19.75894	0.01575195	2.096838	8.618577	0.790867	6.094273	12.4368	14.57672	7.275978	2.613595	13.62605	8.415973
TCGA-DJ-A3VI	95	0	212.5587	0.07062342	1.359551	7.599406	10.04388	0.05772495	0.04464148	6.25311	2.587502	0.03447709	0.1469609	0.1859328	0.00942127	3.095372	0	0.1857477	0.1707484	0.1716184	0.2731079	0.7276217	1.2483	12.44205	0.01344456	1.905151	7.333453	0.6018914	3.084741	15.47669	8.278563	2.19703	2.086277	12.03259	4.461106
TCGA-EM-A3FK	723	0	107.0571	0.003762649	0.01399684	7.990887	12.01354	0.105444	0.0951357	15.25938	2.511094	0	0.5551989	3.209563	0.05521373	3.35148	0	0.01466103	0.07943922	0.2113147	0.133122	0.6697784	0.6252407	15.67381	0.05730353	1.952118	10.17617	0.4135789	4.086332	18.44979	5.838599	5.0351	6.01528	10.03198	0.8304984
TCGA-DJ-A2Q0	1045	0	103.6992	0.1368571	3.651479	4.804112	3.755038	0.07714611	0.1789824	2.291302	1.165434	0	0.03570997	0.08282952	0.9820973	0.7561872	0	0.07355295	0.07713652	0.270133	0.3999393	1.344085	1.413545	15.70515	0.01796788	2.335234	7.55685	0.3758849	4.434578	1.248552	8.483098	1.404648	2.381277	5.372327	0.2408579
TCGA-J8-A3O0	1313	0	136.6232	0.03763324	4.871774	8.347988	10.45403	1.239189	0.9658008	2.802445	2.885735	0.02755781	0.6478484	0.2311829	0.0652643	9.861151	0.02775688	0.05132283	0.0973946	0.5243171	0.3746663	2.884624	1.692834	22.59074	0	1.989385	8.053819	0.7733517	4.338664	2.606846	9.363283	3.151097	3.931991	11.34667	3.629406
TCGA-FY-A3R9	504	0	136.9205	0.003118285	0.0541326	4.454245	3.724934	0.05825761	0.4021017	0.7616495	1.400294	0.01522291	0.6016949	0.0273654	0.3036683	0.8009281	0.007666437	0.07290175	0.0382268	0.165023	0.9339097	0.7922464	0.871312	16.03094	0	1.573629	6.472503	0.4023616	3.189645	0.685411	7.142335	2.272708	1.504872	7.82015	0.4774509
TCGA-BJ-A28Z	337	0	123.9358	0.2515666	4.946862	10.6764	7.830852	0.6429125	2.328245	6.878367	3.27801	0.2085458	2.352549	0.9413941	0.1013113	13.79086	0.3500871	2.885178	1.797345	1.655817	2.030804	5.637907	7.927532	22.24275	0.6505898	2.550524	7.079081	0.3175719	3.892591	11.27208	8.734411	4.170176	4.990594	17.87711	1.267894
TCGA-H2-A3RI	335	0	257.4365	0.02155682	3.879676	7.33013	6.085605	0.1941768	0.5411547	3.522439	2.980469	0.01127535	0.1281651	0.3297103	0.05751426	4.455601	0.01514239	0.2099886	0.3796164	0.3858135	0.6030473	1.098024	1.52541	18.93929	0.0820753	2.195179	8.359619	0.5592516	4.572905	17.20694	9.855808	3.604334	1.284317	16.67112	4.18448
TCGA-BJ-A2P4	390	0	287.1454	0	0.6276317	6.287098	5.302018	0.1091125	1.607945	0.5566897	1.220329	0.01267176	0.4321139	0.3553577	0.2839421	13.88456	0.0382899	0.02022815	0.06364105	0.3251965	0.2861855	1.97143	2.401157	37.73797	0.01976573	1.007188	3.696106	0.8600708	5.603294	1.966372	6.895209	3.440997	2.064576	26.84863	3.220787
TCGA-EM-A4FV	744	0	170.461	0.0572635	0.7391042	8.6801	9.647639	0.4619719	1.566325	4.744955	4.315319	0.0508273	0.3151342	1.279173	0.1388916	10.96665	0.1279861	1.024348	0.6736253	1.02889	0.8309494	3.347226	3.48222	22.62717	0.01982042	2.785942	8.439057	1.185869	4.760317	12.48814	10.37988	6.675137	2.706948	17.34856	4.854899
TCGA-EM-A2CN	715	0	170.7908	0.02030534	0.03524953	5.850289	7.632556	0	0.5596116	0.21774	2.365709	0.03469447	0.1229195	0.7199091	0.3413042	9.99061	0	0	0.02212636	0.39913	0.1837768	0.4994577	0.1977207	22.87497	0.3247038	1.934315	6.706827	1.837276	7.912819	19.52151	10.5868	7.488333	1.529295	17.97977	3.321669
TCGA-FY-A3NM	885	0	85.8397	0.005369828	0.01997545	5.506311	5.819566	0	0.0610974	1.439555	1.611932	0.04587544	0.07110804	0.01884978	1.096005	1.214738	0.006600975	0.0418467	0.03108557	0.1333892	0.2783483	0.6444866	0.8667305	15.09265	0	1.556852	11.33687	0.6886077	5.197534	0.5855317	7.529748	5.482471	2.655241	11.35915	1.114052
TCGA-E8-A434	953	0	158.4117	0.003747716	1.022361	7.741599	8.863041	2.012988	1.781453	4.777887	4.072687	0.009147839	0.6168026	0.2170684	0.1349867	3.95636	0.009213919	0.1022199	0.2501338	0.4128568	0.4378674	1.435319	1.729446	16.59763	0.2425735	1.981134	6.545721	1.510438	5.94092	9.123758	9.871782	1.027303	2.807751	18.72564	5.119712
TCGA-DJ-A3UR	1105	0	236.7968	0.003945139	0.5601222	7.030866	5.888823	0.0921317	1.112211	2.873205	2.057273	0.004814865	0.4477895	0.5677957	0.03157725	5.8939	0.01939858	0.0307442	0.1397157	0.5666913	0.5842819	1.28961	1.532436	25.48162	0.04506208	2.244596	7.277807	0.540476	4.750485	27.2826	8.618497	2.782516	1.003153	15.46542	2.450207
TCGA-DE-A0Y2	658	0	111.0065	0.01580503	4.786797	5.484047	6.988403	0.02768238	0.3396755	3.348445	2.23128	0.01928934	0.7848471	1.248314	0.02635519	1.964577	0.03885735	0.08467769	0.1695335	0.4480818	1.128113	0.5733387	1.580815	14.08332	0.4964518	2.364358	9.631744	0.2895402	3.563254	10.03199	6.998463	2.765097	1.844285	10.92783	1.322598
TCGA-BJ-A45H	865	0	175.7838	0.01550024	4.465448	6.99666	8.222282	0.2051223	1.05163	2.493203	2.845075	0.06305784	1.632278	0.2992589	0.2412382	6.416217	0	0.1811885	0.3272501	0.5412795	0.9522543	1.764187	1.903051	20.41685	0.09835919	1.419133	6.468078	0.7819095	4.544243	16.7593	7.709256	5.396707	3.60721	12.64509	3.140418
TCGA-EM-A1CV	1475	0	158.2879	0	4.020554	6.432931	5.122323	0.09460606	0.256072	1.007126	2.249767	0.02662249	0.09432115	0.7711944	0.04157091	3.928563	0.03064549	0.06678245	0.07640309	0.4442581	0.5871539	0.9362839	0.989473	23.99677	0	2.061688	10.58919	0.5758408	4.47922	22.57322	10.9403	4.396714	1.098092	12.36141	5.54386
TCGA-EM-A3AJ	941	0	120.4955	0.1421911	0.2115771	9.797133	10.55977	0.3874057	1.899461	5.795485	3.004357	0.3065836	1.434602	0.8818059	0.2845276	5.763046	0.2097498	1.819107	0.6907877	0.6296351	0.9359445	4.8679	4.660375	15.29931	0	2.081909	9.055524	0.3850677	6.590975	1.982966	9.277523	3.203877	2.904555	20.44041	3.678824
TCGA-FY-A4B0	420	0	55.15423	0.004964367	0.03693432	7.580522	15.15042	0.8926915	1.092026	6.447269	2.747048	0.04241151	2.807989	0.2352576	10.66229	3.638107	0	0.1160609	0.260336	0.3806754	0.5759313	1.293405	1.796983	11.04036	0	2.407849	6.607904	1.273226	5.981462	1.717978	14.6454	6.793404	4.107995	19.39255	2.448148
TCGA-EM-A3FL	1441	0	105.8176	0.01804225	0.06040454	4.316454	6.142222	0.1348303	0.237216	2.251802	1.035423	0.02642371	0.09556726	0.05066718	0.2310589	1.343473	0	0.3093245	0.09338647	0.1753743	0.1395424	0.7007237	0.7829401	13.40627	0	1.899649	5.925117	0.3219026	3.288955	0.92983	5.875998	0.324196	2.814535	10.78033	0.2559207
TCGA-EL-A3H2	1019	1	65.08964	0	4.60696	5.524895	6.855788	0.1230043	1.393217	0.6637709	1.558879	0.05933803	0.5825108	0.028445	12.48	4.630448	0.06972778	0.1262964	0.26214	0.4638404	0.453374	1.121169	1.736757	11.14506	0.03085231	2.857194	9.301303	1.303758	5.468618	0.9370689	10.47837	3.630225	3.311715	15.18545	1.45556
TCGA-DJ-A3V3	931	0	229.8019	0.05403158	0.1185351	7.524985	8.539894	0.8347368	3.126375	9.755644	2.506518	0.08623331	0.4245789	0.2699119	0.05544533	10.85164	0.03065514	0.6639861	0.4161034	0.6598637	0.6976251	2.697078	3.272888	24.78012	0.06329829	1.585542	5.53112	0.7614086	4.760815	12.97358	10.25834	5.210021	4.084742	21.63828	5.799056
TCGA-EM-A3O3	441	0	282.3409	0.03812808	5.45274	7.326965	14.91309	1.068496	1.630833	6.388411	1.462869	0.03102241	0.5770258	0.5353661	0.1356358	20.21523	0.2343488	4.67979	1.190162	0.5833715	0.779054	6.03638	5.595912	16.97415	0	1.09435	3.982035	0.313813	3.658373	19.83942	4.019049	3.213891	4.738497	19.1695	7.362681
TCGA-DE-A69K	434	0	157.5425	0	0.1225031	7.977033	8.271151	0.4614334	1.096657	2.325513	3.466241	0.04705331	0.4740695	1.091149	0.04500255	7.472319	0.05924151	0.103279	0.3840111	0.6297908	0.6383985	1.596137	2.535062	18.64759	1.339457	2.190382	7.476456	0.6064864	5.144317	23.79661	8.917065	4.073521	3.002056	16.65032	1.702576
TCGA-E8-A416	952	0	87.463	0.007252948	1.202883	6.732245	8.495957	0.4996702	1.265358	1.188236	1.981245	0.05753734	2.785293	0.03182516	0.09191765	3.469459	0	0.2119565	0.1136114	0.2585004	0.310317	1.805551	1.608246	10.96895	0.4280298	2.577138	8.717667	1.733092	6.360236	3.300838	9.720138	1.363105	2.953033	13.23406	2.136915
TCGA-E3-A3DY	2815	0	171.7958	0.1514317	6.336228	7.155788	7.108273	0.04934537	0.4006921	5.501984	2.512029	0.05587449	0.1865377	0.5006674	0.04697957	5.69277	0.06926536	0.6174926	0.2950075	0.6656088	0.8721728	1.139786	1.640042	19.41713	0.02681675	2.168714	8.972487	0.4992913	3.973734	19.58432	9.3335	4.693253	1.09533	14.65944	2.469647
TCGA-DJ-A3V9	623	0	170.5898	0.03237451	6.601644	9.043494	7.265013	0.1965728	0.1964555	2.709786	2.671435	0.1461931	0.367464	1.926277	0.02159404	4.684063	0.03183764	0.1955266	0.2645843	0.573429	0.8230938	1.873814	1.685863	14.14806	0.147915	1.654937	7.973897	1.449189	8.037153	22.65428	12.25636	6.488049	3.88815	13.53579	4.620065
TCGA-EM-A1YB	592	0	115.8243	0.01761924	2.730941	4.194636	3.336285	0.205733	1.262219	0.4198582	1.307572	0.01433566	0.03333094	0.0927736	1.347582	1.204027	0.04331766	0.04576852	0.08799708	0.2473792	0.6765216	0.896553	1.274306	19.03256	0	1.747568	4.718648	0.3087419	3.368029	0.5763662	7.955471	0.7537976	1.072238	8.631447	0.1673922
TCGA-L6-A4EQ	1228	0	245.952	0.00508505	0.0725117	6.103369	7.436694	0.07125138	0.2121432	4.544038	2.926491	0.006206076	0.06733698	3.052371	0.0203506	6.4945	0.05000725	0.06934804	0.1696957	0.329518	0.6317713	1.516855	0.9472439	22.33244	0.07744314	1.75141	5.334853	1.150269	5.594264	30.18118	12.34441	3.561635	1.44065	24.01107	7.53984
TCGA-EM-A1CT	553	0	131.6277	0.00700494	0.06080195	6.100097	4.854124	0.1308703	1.204379	1.8779	1.941888	0.03419686	0.1987724	0.08606338	0.09344695	4.836411	0.01722194	0.2047088	0.3959699	0.5295843	1.164243	0.9862079	1.705243	16.69405	0	2.626445	8.816133	0.4463547	2.471671	12.71167	9.400554	3.491386	0.8998384	15.09132	2.813701
TCGA-BJ-A0ZG	775	0	99.87907	0.01333147	0.1818384	5.099742	5.147218	0.7575763	0.4550526	4.381372	1.568094	0.03254092	0.3530745	0.05459724	0.1126344	2.303725	0.01092533	0.04328801	0.07566174	0.2783667	0.2303483	1.188945	1.533304	15.79083	0.08459689	2.702691	7.324072	0.8919549	5.034069	0.9742188	8.792107	3.841751	3.939209	14.63592	1.596456
TCGA-KS-A4I3	1329	0	184.6339	0	0.02902777	7.866413	7.67088	0.07289272	0.6050535	10.49835	1.799154	0.01269808	0.8069754	0.1460905	0.06939798	3.92272	0	0.1216209	0.1771478	0.2528315	0.4023478	2.559202	1.282909	14.87003	0.07922711	2.330415	6.170067	0.5966701	4.335823	11.03455	10.10471	0.9061508	2.56777	18.53059	0.9654839
TCGA-ET-A25O	1986	0	118.3065	0.007259967	2.178538	11.29661	5.491521	0.01695436	0.1606174	2.000331	1.528074	0	0.006866968	0.3376731	0.1259038	4.892737	0.00892447	0.04243232	0.1359712	0.1725004	0.6331815	0.6226663	0.5301975	28.27676	0.02764155	2.433241	9.849766	0.555126	3.847878	13.68069	9.383481	3.823715	0.5605173	11.79444	2.969072
TCGA-EL-A3GX	4494	0	183.1046	0.02258465	4.847119	9.086619	10.44105	0.474682	2.12235	10.14136	2.674794	0.0689089	0.7334318	1.156155	0.14562	7.095833	0.07403378	0.4766685	0.5973072	0.9065665	0.7185183	1.543119	2.99993	15.5624	0.02866288	1.796974	9.461064	0.5276677	3.542676	16.59916	8.157359	2.492646	3.818552	13.14023	1.334802
TCGA-EL-A3ZK	1575	0	169.8519	0.0381522	4.316855	7.046578	9.137964	2.022517	3.000059	14.6373	2.758532	0.03259413	3.464345	0.4084749	0.2290302	4.629968	0.01875976	0.230421	0.4936882	0.5315473	1.249368	2.055931	2.689352	10.62356	0.05810416	1.833849	8.673455	0.4497456	3.29887	11.12294	8.628751	6.085967	3.071481	14.87731	4.306606
TCGA-DJ-A2QC	1215	0	358.1842	0.004708372	0.04378719	4.246389	6.155502	0.1979202	1.434523	2.78392	1.144948	0.1206735	0.2315818	0.9007685	0.01256208	8.398811	0.01157573	0.2568441	0.1186457	0.350875	0.6547042	2.174043	2.491694	26.38309	0	1.154672	3.378461	0.5850339	3.934739	11.25169	8.7253	5.152459	1.563849	20.22964	1.700858
TCGA-EM-A2CM	1253	0	171.6373	0	0.03711454	5.819212	4.319273	0.2033448	1.589272	3.525747	2.305604	0	0.1441301	0.1241726	1.444708	5.706602	0.01337963	0.02120495	0.07412693	0.2057155	1.186588	0.3904285	0.5068774	31.39933	0.04144041	1.500695	6.129833	0.2687471	4.426629	4.875349	7.128825	3.806726	1.218601	12.77773	1.579943
TCGA-EL-A3CT	1854	1	119.2062	0	3.43712	7.280131	10.2591	0.009078978	0.16219	7.150766	2.481089	0.07117103	2.118083	3.439035	0.1348417	3.133051	0.1146962	0.3105381	0.2541798	0.6382141	1.781694	3.189649	2.205509	16.66519	0.4588593	1.843252	7.009178	0.05573761	2.059076	5.903593	7.094032	2.42597	3.764328	7.872893	0.334992
TCGA-EM-A3OA	822	0	190.9263	0.002134814	1.306358	7.949264	7.723505	0.01495644	0.04318172	0.2829734	1.820411	0.01042178	0.06057754	0.1049141	0.2990268	1.619821	0	0.04159115	0.02326268	0.1683122	0.07552943	0.9074231	0.8676513	12.58789	0	2.240742	5.796276	0.408091	4.178624	1.198217	7.844692	3.075312	2.839066	11.69237	0.5391206
TCGA-J8-A3YF	751	0	193.2966	0.06609247	0.262733	9.007265	10.38472	0.3540907	1.066554	11.29681	3.472788	0.08540778	0.4265711	1.780982	0.3163688	9.546012	0.07646643	0.7725812	0.627525	0.5374594	0.7133384	4.515134	3.090274	15.6651	0.05920941	1.860257	6.408737	0.5511994	3.067045	11.02885	8.029522	1.555186	3.239368	15.28226	2.81917
TCGA-ET-A3BU	2367	0	146.7045	0.003769482	0.02103339	7.995221	9.484012	0.1056355	0.5337275	4.878619	2.89453	0.04140436	0.9198811	2.110514	0.04022836	7.150373	0.04633716	0.1395327	0.3080651	0.5292461	0.4155986	1.524988	1.73949	14.71773	0.9041696	1.931012	8.441228	0.4803826	4.292561	16.69856	8.912196	5.295362	4.090986	14.78836	1.644025
TCGA-DJ-A2QA	1020	0	397.7795	0	3.161233	2.594695	5.746526	0.01402525	0.2657368	1.216461	0.7853829	0	0.8293673	0.2424418	0.1201754	12.05742	0	0.1287056	0.05726264	0.155671	0.1433011	1.101454	1.576411	20.34612	0.06859819	0.8116912	3.0482	0.5644577	2.53845	9.350826	3.272075	8.222071	2.060799	22.21981	1.058879
TCGA-EL-A3D0	4254	0	174.9044	0.02342942	2.772048	7.481097	8.872938	0.05471525	0.1234156	1.581884	2.426669	0.00476576	0.08125747	1.17884	0.104184	3.781841	0.08640335	0.007607662	0.2393495	0.3331732	0.305226	3.55344	1.607733	27.32625	0.05947001	2.132325	7.212295	0.4416562	3.997166	28.05315	7.825656	6.471268	1.513434	7.671771	4.669257
TCGA-DJ-A3VL	713	0	198.087	0.08680204	2.542035	6.790314	8.259325	0.2742557	0.1936521	10.71488	1.975588	0.2368026	0.1835249	0.923069	0.2588364	14.05319	0.08787327	1.681158	0.2747184	0.8602769	0.5083397	3.379474	3.329014	20.49883	0.05832167	1.157577	4.8015	1.098071	4.964932	4.219684	10.24309	5.788878	1.574622	21.02398	4.277884
TCGA-FK-A4UB	3531	0	271.4956	0	2.801909	5.460462	8.345039	0.09559753	0.3105067	3.182481	2.181118	0.009991983	0.4026832	0.1724356	0.1310605	10.91937	0.1207699	0.04785111	0.2230332	0.327163	0.4850092	1.819494	1.204477	32.13817	0.03117149	0.8209621	5.011558	2.451903	7.127711	18.39023	8.495988	4.948751	1.757628	23.49455	10.19665
TCGA-EL-A3H4	1512	0	122.7495	0	0.05207439	6.665928	7.415149	0.01705643	0.0969506	9.278672	3.177163	0.004456903	0.3868652	0.5896783	0.02435802	0.9896016	0.008978197	0.0498024	0.1367898	0.4772318	0.9254431	2.229879	1.082239	15.39134	0.3893114	2.213052	9.559751	0.2908687	2.932444	19.17648	8.457751	2.999716	1.988883	8.294913	0.3582399
TCGA-E8-A432	931	0	134.8686	0	3.905608	10.28284	7.36113	1.992437	1.329772	1.264869	3.473601	0.01426385	0.6927584	1.24446	0.04677317	13.51303	0.02873377	0.09866835	0.3157332	0.4922799	0.4936305	2.839047	2.985287	25.37372	0.6378077	1.923522	6.558782	0.4344175	2.396164	11.1275	13.20613	4.242978	6.313795	22.28493	5.435589
TCGA-FY-A3I4	542	0	158.2332	0.02584373	4.089392	5.578868	7.849474	0.1676484	0.3376102	17.24363	3.36259	0.07359594	6.257855	2.721588	0.1838716	8.816745	0.1058965	0.2349648	0.352018	0.7691251	2.341391	2.904273	1.835708	18.53801	1.891414	2.137661	5.527885	0.6541305	4.935926	10.82716	9.320527	4.615704	3.624269	17.07182	2.725566
TCGA-EL-A3T2	988	0	66.57862	0	0.05062408	7.616242	5.199082	0.1492325	0.2513345	0.8829908	1.54242	0.0519933	0.2014772	0.07477242	0.1989089	2.20851	0.04364073	0.0345824	0.03143165	0.2185505	0.3534413	0.867493	0.7214386	16.33094	0.01351674	2.391322	10.7845	0.5825016	3.214701	8.769058	13.43722	7.159157	3.537445	8.816233	3.132011
TCGA-E8-A433	951	0	338.3363	0.01950737	4.317696	6.716014	8.880865	0.387226	1.633821	4.394299	1.344037	0	12.71301	0.479339	0.299266	9.99791	0.02397985	0.2470319	0.2789958	0.4424363	0.5457144	1.70992	1.713684	9.674466	0.5384737	0.8983197	3.999836	0.6603488	5.336225	11.29325	5.28045	1.011924	2.059621	24.92703	2.598937
TCGA-DE-A4M9	573	0	182.3762	0.004722032	0.008782846	5.89079	7.904566	0.1764395	0.7581455	1.146336	2.345021	0	0.4377089	0.1326065	0.04409483	2.548095	0	0.03679848	0.0643189	0.2396953	0.3457854	1.100364	0.5747523	18.34968	0.3056368	2.120467	10.1108	1.308862	7.03994	1.661215	10.04175	1.184709	3.269723	16.83469	5.392811
TCGA-E8-A436	455	0	156.1088	0.0221594	5.85952	7.444562	8.235735	0.8711139	1.568794	3.327803	2.093556	0	0.3702908	0.2203949	0.1083902	6.883898	0.03631989	0.2158584	0.6816409	0.5344956	0.9055463	2.028047	2.939534	17.16804	0.3234166	1.839621	7.094279	0.682465	4.532204	12.90381	9.47806	1.960406	4.25357	15.4612	3.853119
TCGA-BJ-A0ZA	574	0	113.3004	0.07672736	4.299821	6.813999	7.144126	0.3882301	1.85916	2.89493	2.363347	0.0104047	0.2177218	0.5760822	0.2672614	3.847049	0.04191944	0.1827012	0.2409547	0.4235437	0.6804044	1.92224	1.493343	18.82646	0.4706558	2.076781	8.897704	0.2919859	3.467245	2.287314	9.308627	3.896132	2.113386	13.39998	1.650029
TCGA-FE-A3PA	3235	0	201.3736	0.007238036	0.05609392	7.285192	12.10171	0.1943862	0.4346445	5.411528	2.861129	0.008833699	0.3149263	1.302149	0.009655649	21.01274	0.03559004	0.1269124	0.4313288	0.5472067	0.4377194	2.268404	1.616431	26.19941	0.01377902	0.98219	4.606221	1.268321	4.140036	9.747152	8.538836	5.237716	2.23848	20.62429	10.04612
TCGA-BJ-A28X	942	0	114.023	0.1640606	4.358902	12.74985	9.406741	0.9718528	2.853115	8.861898	3.714889	0.09767247	0.7266945	0.6110202	0.2028452	6.260941	0.1869182	2.946816	1.561545	1.551484	1.797631	4.832791	6.962674	16.04925	0.5332319	2.40313	9.649264	0.6119377	4.449741	13.55134	11.71874	5.232414	2.226835	13.42701	3.429413
TCGA-EM-A2OW	1227	0	100.8975	0	0.007867208	4.717012	5.095227	0.1481673	1.652314	0.5354621	1.1817	0	0.5841139	0.0965103	1.86204	1.345548	0.02079803	0.1318485	0.1094656	0.2421156	0.3201768	1.565172	1.92055	13.05233	0.03220862	2.30971	6.902828	0.6535845	3.839531	1.075362	7.759405	2.114643	2.69997	10.24508	0.2971811
TCGA-DJ-A2PU	1033	0	178.0871	0.01814573	0.1125018	7.388875	5.782676	0.05932656	0.3716287	0.9350738	1.968976	0.01771684	0.2471537	0.726148	0.004841334	3.668705	0.008922409	0.08484504	0.1384114	0.4625077	0.7166437	1.358587	1.705459	20.44205	0	2.377301	8.714979	0.6012476	3.291642	37.20656	11.70161	5.213557	2.281465	14.11563	3.148799
TCGA-ET-A3BW	1419	0	117.2572	0.02709744	4.488442	8.755966	6.56844	0.1371094	0.5309821	0.665898	4.241594	0.01653561	0.0854353	0.7688909	0.006024732	3.203279	0.01110337	0.03519475	0.132259	0.3219242	0.5350904	1.16447	1.094628	22.61645	0	2.244643	9.132367	0.8489355	5.59249	28.8268	9.514345	5.940032	1.690767	17.32068	2.78694
TCGA-EL-A3GO	1973	0	57.28577	0.004348194	0.0485251	16.01496	9.556121	0.1827798	1.440224	0.9195867	4.06497	0	0.1974151	0.1831623	0.08120777	1.21929	0.02138044	0.1016555	0.1066083	0.4273492	0.3613416	4.629985	2.742894	18.38998	0.03311056	3.137417	8.916242	0.6372537	4.26036	2.213446	9.742433	3.400311	1.725411	9.168079	2.420968
TCGA-ET-A25I	2485	0	148.8712	0.01527526	0.08996989	5.289913	4.07711	0.148636	0.7112945	0.9327556	1.957693	0.04971405	0.1830127	0.1117103	0.3735861	5.087265	0.05007317	0.4215966	0.1681855	0.3079555	0.4231325	1.479029	1.872734	25.06223	0.0193863	1.787017	4.949976	0.1703344	3.973342	1.307666	6.691582	2.190056	1.476148	11.44094	0.6513667
TCGA-FE-A234	2075	0	163.6218	0.02864454	5.388975	7.863631	9.892666	0.1486539	1.516913	1.56426	1.995077	0.01942188	1.131925	0.8658588	0.02972064	6.344844	0.03912435	0.1488167	0.3749947	0.6049851	0.5630222	1.3683	1.478829	18.23771	0.03635368	2.109155	10.1628	0.2940648	2.789806	15.32308	6.826408	2.166976	3.553598	13.46283	1.255213
TCGA-EM-A2CQ	374	0	91.60946	0.003118582	0.009667457	4.652561	4.900042	0.05826316	0.366657	0.3994396	1.424021	0.007612181	0.1474883	0.07115682	0.1248071	1.403595	0	0.03037862	0.08708046	0.1785113	0.2360656	0.7855931	0.7822751	15.07092	0	2.307982	8.605605	0.5265974	3.361377	1.421066	9.03694	1.899346	2.308971	12.19659	0.5085027
TCGA-BJ-A190	626	0	104.5383	0	2.980398	3.116277	2.855241	0.1073101	0.1429948	2.358434	0.6933608	0.008627842	0.2607806	0.03101961	0.3017804	1.965683	0.008690166	0.006886383	0.01685109	0.1297962	0.1948556	0.5681855	0.6172885	16.72149	0.05383169	1.814582	13.00279	0.75452	4.849644	0.4138252	11.35688	2.690689	3.604466	8.069366	2.188256
TCGA-CE-A3MD	389	0	194.5715	0	0.03893368	7.467032	8.529673	0.9637114	1.480038	2.565305	2.845659	0	0.1612227	0.1653285	0.6462444	9.681865	0.06616699	0.1572989	0.473504	0.5038234	0.660622	2.230832	4.011649	28.41184	0.06831248	1.588917	6.52967	0.9503414	4.811408	8.839935	9.986424	4.291755	2.450819	20.93305	5.776783
TCGA-DJ-A3V4	1294	0	136.4506	0.01366932	0.1165292	6.763842	6.436451	0.06384452	0.1814496	1.990027	2.055343	0.03336558	1.435159	0.1499487	0.1686744	3.800844	0.008401651	0.1997326	0.2327376	0.3727699	1.051589	1.646121	1.822936	17.20911	0	1.739439	8.784802	0.778464	3.810309	13.95202	9.000132	4.409046	2.375315	11.40938	1.821142
TCGA-EL-A3MW	3305	0	191.1606	0.003866085	2.528768	8.70121	6.479519	0.2347424	1.461378	2.786841	3.426239	0.01415515	0.3729941	1.642112	0.02062966	6.377062	0.05702962	0.1205126	0.2185391	0.4425985	0.5248595	1.338844	1.93547	24.33806	0.01471971	1.72767	7.418761	0.6528193	3.977533	25.62875	8.850443	4.997483	2.643015	11.70382	3.349253
TCGA-MK-A4N9	919	0	205.4123	0	0.03837105	6.376165	7.182987	0.01111788	0.1083347	6.182829	2.667819	0.01743084	0.2972005	1.35365	0.1143164	5.003355	0	0.04637524	0.07133088	0.2982194	0.9205148	0.9553043	0.8213283	22.61565	0.1087562	1.364698	7.460067	1.129997	6.599021	35.22073	12.16937	4.977002	2.391766	15.75622	8.70934
TCGA-BJ-A0Z9	1257	0	160.0656	0.01123837	7.842127	7.920388	10.19873	0.2493296	1.015849	7.799822	2.067868	0.02057389	0.6059106	0.1282132	0.4272764	3.230832	0.09670505	0.2298971	0.5970045	0.7707432	0.4715863	1.709527	3.705231	14.333	0.2781278	1.696518	6.554954	0.3670057	2.404299	6.76574	5.710375	2.096662	2.820566	13.55463	0.4469465
TCGA-DJ-A13T	1709	0	122.7868	0.007015774	0.0652457	6.881511	7.066326	0.03276819	0.3148646	1.311338	2.121183	0.03424975	0.5574235	0.861965	0.0187183	4.637241	0.01724858	0.1708545	0.1242306	0.3447622	0.8745324	2.306603	1.009877	20.5814	0	2.060819	10.97314	0.2905793	3.895646	18.86951	9.257132	5.13691	2.691345	13.14482	2.199569
TCGA-FK-A3SD	32	0	116.7011	0.003464901	0.01074103	4.547049	6.784301	0.03236664	0.03942332	0.2064174	1.387431	0	0.1114295	0.06081445	0.01848892	2.122831	0	0.01350087	0.01651842	0.1646554	0.2651316	1.063473	1.114855	17.11757	0	0.9781286	4.153035	1.021123	5.240361	0.8769318	9.416387	3.045224	3.406791	18.56108	1.352717
TCGA-DJ-A3V6	818	0	192.1659	0.008925133	0.2102729	8.56153	10.71541	0.3439105	1.252442	3.549126	2.623711	0.01089273	0.2194918	0.5561078	0.06548443	5.867729	0.09874269	0.07824707	0.4984346	0.7470489	0.558105	2.282005	2.909506	18.29375	2.344723	2.028272	6.569688	0.7677576	2.81771	8.228712	8.344012	2.345593	1.362453	11.31771	1.842781
TCGA-DJ-A4V2	95	0	194.9112	0.02008051	0.09212797	8.306845	10.88925	0.1219256	1.45208	11.11935	3.233653	0.01960589	2.48435	0.2678578	0.05893294	7.003057	0.02962128	0.05477012	0.40207	0.5508598	1.050799	1.262981	1.538747	15.72414	0.1834905	1.711539	8.302467	0.6973437	3.490465	16.30445	7.328376	4.459942	3.703167	12.62807	1.82346
TCGA-ET-A4KN	1009	0	717.3121	0.1039513	0.3123289	2.19157	4.091366	0	0.3234867	11.07554	0.5012414	0	0.0151268	0.4631445	0.06400274	54.60548	0.1179548	0.3427285	0.3539807	0.2504478	0.2697479	2.225665	4.680214	9.780419	0	0.6449466	1.31567	0.1401183	1.948288	6.406318	3.519653	2.433803	1.076429	45.63686	1.839149
TCGA-EL-A3CY	127	0	106.9559	0.06533803	0.138207	12.30329	7.811893	2.028488	9.295055	15.1805	4.988758	1.688657	46.18362	0.4722056	0.1999597	11.52913	0.2362299	4.35045	1.096758	2.262279	10.77084	7.772417	8.017845	14.18372	0.04390016	1.596054	10.03661	0.4653143	4.105524	7.947267	12.20383	7.736496	4.389338	18.57749	3.263376
TCGA-J8-A3O1	827	0	117.2063	0.006916403	9.189408	9.230593	10.90216	0.04845609	0.1530165	13.20577	2.34342	0.01266174	0.2028021	0.1031847	0.09226586	3.71592	0.01700427	0.1010607	0.09656368	0.3884332	0.358516	0.4906023	1.273748	12.49337	0	2.559325	13.38399	0.4076596	3.444861	8.813888	6.746657	3.120709	2.242462	7.714861	1.304258
TCGA-EL-A3ZT	1808	0	256.6804	0.02635823	0.08715654	5.925201	10.86704	0.2257015	0.3110089	13.06588	3.406585	0.01072301	0.6980791	1.341622	0.09376606	5.455402	0.04320189	0.05991063	0.1825049	0.4127783	0.3542246	1.947872	1.218204	15.03666	0.1003561	1.982306	7.060281	2.246393	6.435237	16.5212	12.86725	7.466816	2.581955	17.15738	6.015839
TCGA-BJ-A45J	658	0	233.7008	0.1296347	4.201277	5.950763	8.380138	0.2201736	0.9137868	6.546855	2.661994	0.009588685	7.698875	4.005892	0.09432795	6.849993	0.0386318	0.107146	0.2675388	0.5176064	0.4912906	1.557464	1.363751	16.70429	2.46785	1.318753	5.172989	0.8072584	6.22722	18.31753	8.258252	5.694969	6.622316	15.63392	2.353838
TCGA-DJ-A3UX	345	0	125.2391	0.02188338	0.08366619	6.731384	6.222926	0.6047396	0.8022918	1.520956	2.879491	0.08457436	18.62201	0.2752629	0.07298191	3.051004	0.008966873	0.6537203	0.2459111	0.4017872	2.739818	1.987047	2.165609	16.41748	0.1666373	2.357346	8.921148	0.5984338	3.947439	10.64365	10.71384	4.258727	2.328134	14.14412	2.528691
TCGA-BJ-A45K	705	0	99.18878	0.01211881	3.719205	6.293859	6.672682	0.009433772	0.07149678	0.1022782	3.342074	0.004930153	0.053493	0.007090135	0.08622223	3.322119	0.01986307	0.007870086	0.0220094	0.2137801	0.09638828	1.364069	1.286942	21.10707	0	2.641771	6.706298	0.8043855	5.830476	2.617393	19.47533	6.100716	2.553716	19.58141	2.332156
TCGA-ET-A2N5	2460	0	154.3777	0	0.2450386	4.966189	4.668361	0.04195402	0.3633847	3.404709	1.584828	0.005481364	0.1699249	0.1024769	0.3954316	2.402392	0.03312575	0.06124994	0.09788054	0.4317073	1.156641	1.126531	1.307234	19.27824	0	1.909136	6.506699	0.5365914	5.077782	2.631655	7.464767	2.341452	1.582619	13.8369	1.271146
TCGA-H2-A421	610	0	207.3829	0.0539655	0.06900733	9.134816	9.355742	0.5198607	1.927323	11.56873	4.51101	0.152307	0.2871237	0.8939005	0.359954	11.93761	0.1575533	0.7359616	0.8039776	0.5245554	0.7853629	2.925539	3.780473	16.41784	0.02568349	1.562394	5.903201	0.9402644	4.419646	12.40768	10.34842	5.737953	3.893474	18.25373	4.884821
TCGA-ET-A3DU	1911	0	205.0565	0.1662989	0.360863	11.51385	9.421712	0.703905	1.918412	5.828136	3.246381	0.3678656	1.543474	0.2189104	0.1941145	19.0791	0.2172031	1.640194	1.295388	0.9822227	1.500839	5.23368	6.12743	17.70518	0	1.931519	5.413003	0.2566354	3.254314	14.16374	8.05142	4.006785	3.708236	18.99262	2.12188
TCGA-DJ-A3VK	753	0	188.2189	0	0.6306533	8.512488	7.350053	0.3077553	2.004423	1.257355	2.189808	0.02010437	0.6232453	0.7155827	0.1318502	10.58729	0.0202496	0.03209295	0.165478	0.4269849	0.6946247	1.674957	1.970158	28.6327	0.01567965	2.423862	6.461254	0.5182645	3.738286	7.785181	10.8761	5.225232	1.405878	17.58058	5.554872
TCGA-DJ-A2PR	835	0	93.44678	0.003887077	0.04337911	10.01323	7.986773	0.08169819	0.06879724	1.539927	3.772522	0.04269603	0.05882656	8.609907	0.03629793	7.446717	0.0860089	0.3180631	0.2541406	0.424011	0.8155507	2.27078	2.250424	15.29078	0.02959926	2.232745	11.27474	0.4706005	4.784519	41.91886	11.15032	3.864085	4.610205	19.03239	1.65409
TCGA-EL-A3T3	4017	0	208.2165	0.02903104	0.06428202	6.534434	9.523956	0.2905578	2.123437	14.57713	1.564308	0.01012317	5.123161	1.819787	0.04979293	5.56068	0.03058887	0.06463911	0.3050478	0.5733332	0.634695	1.067103	1.562674	13.49802	0.821099	1.306375	6.001455	1.31472	5.610054	17.52967	8.742128	6.112533	4.781991	17.80625	3.230006
