# Supplementary material for: Identification and validation of a pyroptosis-related prognostic signature for thyroid cancer
Source: Cancer Cell Int. 2021 Oct 9;21:523. doi: 10.1186/s12935-021-02231-0 (PMC8502398; doi:10.1186/s12935-021-02231-0)
Supplement: Supplementary file 4 — Additional file 4. The data of training set. [file 12935_2021_2231_MOESM4_ESM.txt]

id	futime	fustat	GPX4	NLRP7	NLRP2	CASP3	CASP6	TNF	IL1B	IL18	CASP8	NLRP6	IL6	GSDMA	GSDMC	PYCARD	CASP5	AIM2	NOD2	NLRC4	NLRP3	CASP4	CASP1	PRKACA	ELANE	TIRAP	SCAF11	PJVK	CASP9	NOD1	PLCG1	NLRP1	GSDME	GSDMD	GSDMB
TCGA-FY-A3NN	0	0	151.0313	0	0.04253723	7.274266	5.113685	0.3204505	0.6530781	1.508705	2.150377	0.02462789	0.7176678	0.4250133	0.05383888	3.575809	0.05953389	0.1022162	0.2556218	0.4751103	1.258526	0.8185528	1.358364	16.54963	0	2.001484	9.37425	0.405034	2.677191	6.230516	7.474112	2.511034	2.151866	14.20311	2.594824
TCGA-J8-A4HY	6	0	254.69	0.01356665	2.702796	5.6232	7.315009	0.07392582	0.1715112	4.027615	2.148041	0.01103832	0.09410318	0.4365459	0.2775044	4.091982	0.06670836	0.1321549	0.1940311	0.2686251	0.6995146	1.05868	1.39283	19.37661	0.06887141	1.626562	5.179459	0.5474955	4.199078	6.457109	7.789593	2.172418	1.744729	19.27413	1.507718
TCGA-FK-A3SG	28	0	195.4879	0.01364924	3.361688	5.721933	4.928511	0.04781307	0.6341409	1.051997	2.358421	0.03331658	3.705278	0.7725991	0.01365622	5.861749	0.008389311	0.04653583	0.08133851	0.3095711	1.294306	1.686039	1.181001	25.22469	0.05196803	0.9037748	4.644786	0.4076857	4.983388	10.65721	6.280596	2.363957	2.512935	17.6006	1.216835
TCGA-FK-A3SD	32	0	116.7011	0.003464901	0.01074103	4.547049	6.784301	0.03236664	0.03942332	0.2064174	1.387431	0	0.1114295	0.06081445	0.01848892	2.122831	0	0.01350087	0.01651842	0.1646554	0.2651316	1.063473	1.114855	17.11757	0	0.9781286	4.153035	1.021123	5.240361	0.8769318	9.416387	3.045224	3.406791	18.56108	1.352717
TCGA-FY-A2QD	38	0	97.24152	0.00885613	4.485915	5.009918	5.744442	0.01034096	0.0447841	6.397071	2.888176	0.02161702	0.06701381	0	0	1.836445	0	0.008626902	0.01206295	0.2678148	0.1675944	0.3224566	0.2015284	9.196047	0	1.385164	10.77797	0.5713664	6.526018	0.711555	6.576536	4.082524	1.466852	11.25392	0.5664639
TCGA-FY-A76V	51	0	131.941	0.01760793	0.0473059	7.742017	4.894804	0.2193076	0.7123248	3.382933	2.575404	0.007163229	0.1443413	0.5253795	0.5011038	4.674712	0.04328984	0.03430434	0.2758136	0.9254915	1.13969	1.564003	2.081065	25.74308	4.089458	2.334991	8.517902	0.8882316	5.436834	15.16116	16.2555	4.075067	2.752462	13.85713	4.073189
TCGA-DO-A2HM	71	0	140.2097	0.2090817	1.66738	11.74529	11.42957	5.150803	7.007166	10.92935	5.890694	0.2751886	1.132293	0.8562661	0.1804764	10.12414	0.7256983	5.551004	1.876267	2.541501	1.440328	9.756743	11.01698	12.01883	1.514068	2.587199	9.735066	0.404905	3.09713	8.239454	10.09361	8.802245	2.883842	21.84212	3.163004
TCGA-J8-A42S	75	0	217.4955	0	2.098242	7.3096	5.910734	0.4851229	1.690605	3.725521	1.7727	0.005281844	5.763638	0.3721995	0.1212394	7.322162	0.01064	0.07588346	0.2122149	0.224356	0.3774481	1.641129	0.774113	15.43356	0.2471626	1.349072	6.104512	1.240943	5.661294	31.06868	8.302647	7.32281	2.334164	16.48196	5.41585
TCGA-J8-A4HW	79	0	153.07845	0.090045855	6.393655	8.6413335	10.171541	1.185581195	0.6823339	12.9704615	3.862019	0.0954031	0.6517255	2.3489005	0.0565268	6.4097465	0.045689995	1.192063245	0.43399064	0.6754437	0.88369875	3.7041845	2.4230309	16.244225	0.00930076	2.10107	8.792415	1.380788	6.6894685	9.750694	12.01339	4.7973495	3.485946	15.308615	2.251911
TCGA-ET-A2N4	81	0	201.2307	0.02100934	3.4101	7.834455	5.848824	0.2649434	0.2868508	1.02006	1.86191	0.02564096	0.1033347	1.22424	0.09529105	6.505176	0.06198284	0.1146071	0.1688395	0.4311206	0.4701853	1.362199	1.440925	32.74768	0	1.502179	5.98669	0.5622603	4.694431	19.06736	10.18848	6.558928	1.264375	18.81209	4.756979
TCGA-DE-A7U5	84	0	145.3786	0.04676157	5.910171	8.748536	10.46932	0.2496076	2.111305	7.113651	2.52331	0.1549054	9.035608	0.5510676	0.5525142	6.847491	0.08211808	0.5856585	0.9235633	0.6709754	3.094476	2.26655	3.669546	13.83495	0.05086848	1.900365	8.440992	0.4575885	3.314821	11.60869	8.899748	5.628171	3.655852	15.44968	2.129791
TCGA-EM-A2CP	91	0	72.49024	0.2091463	5.880324	13.8888	6.437171	0.1703804	0.29515	11.12675	4.439291	0.3858485	0.4968619	1.604928	5.404896	7.816588	0.3706987	3.600859	1.23889	1.612697	2.701302	5.420452	6.203297	15.55446	0	2.194762	8.124878	0.5423696	4.245337	1.655285	11.26682	3.127281	2.642566	16.66683	1.692551
TCGA-E8-A418	92	0	228.1033	0.04165657	11.45044	9.400349	9.344362	0.3543827	1.316568	1.245252	1.943946	0.02541999	0.5685088	0.715471	0.1071717	5.686271	0.02926128	0.1681103	0.3120727	0.2988623	0.3256078	0.9036233	2.264323	21.94427	0.07930147	1.910188	6.259044	0.4739922	2.906524	6.067184	7.219595	1.686704	2.315584	13.13474	1.707947
TCGA-DJ-A3VI	95	0	212.5587	0.07062342	1.359551	7.599406	10.04388	0.05772495	0.04464148	6.25311	2.587502	0.03447709	0.1469609	0.1859328	0.00942127	3.095372	0	0.1857477	0.1707484	0.1716184	0.2731079	0.7276217	1.2483	12.44205	0.01344456	1.905151	7.333453	0.6018914	3.084741	15.47669	8.278563	2.19703	2.086277	12.03259	4.461106
TCGA-DJ-A4V2	95	0	194.9112	0.02008051	0.09212797	8.306845	10.88925	0.1219256	1.45208	11.11935	3.233653	0.01960589	2.48435	0.2678578	0.05893294	7.003057	0.02962128	0.05477012	0.40207	0.5508598	1.050799	1.262981	1.538747	15.72414	0.1834905	1.711539	8.302467	0.6973437	3.490465	16.30445	7.328376	4.459942	3.703167	12.62807	1.82346
TCGA-BJ-A45F	105	0	164.161	0	0.02710726	5.938424	3.892879	0.5105255	0.2874245	0.6576843	1.493207	0.005336082	0.03308422	0.03836954	0.9798749	2.276901	0.04299702	0.06814461	0.1548402	0.2313819	0.3489475	1.358459	1.661304	23.29616	0	1.362925	4.819876	0.5223692	3.033473	1.43025	9.688039	2.837884	1.852269	10.65035	3.132761
TCGA-BJ-A0ZB	122	0	165.3635	0.003215395	0.1016692	7.141227	7.571761	0.450539	0.4430785	7.571147	2.350902	0.02746972	0.1703149	0.6828663	0.03431508	4.417271	0.007905186	0.01879302	0.2102254	0.2430888	0.3386351	1.378875	2.099778	20.76207	0.02448455	2.02216	7.808384	0.3534265	3.757125	9.925956	7.124749	3.411564	0.7850631	14.27258	2.44668
TCGA-FK-A3SB	125	0	136.8486	0.003443012	3.058932	7.000615	5.95078	0.06432435	0.4483278	2.389571	2.121025	0.008404085	3.26966	2.393039	0.1102327	3.918654	0.008464793	0.03353895	0.06800114	0.2379859	0.2832868	1.558203	1.242644	21.41808	0.0262178	2.026459	8.181587	0.3894149	4.925922	31.48472	9.666983	6.971553	3.733643	11.68214	3.019252
TCGA-EL-A3CY	127	0	106.9559	0.06533803	0.138207	12.30329	7.811893	2.028488	9.295055	15.1805	4.988758	1.688657	46.18362	0.4722056	0.1999597	11.52913	0.2362299	4.35045	1.096758	2.262279	10.77084	7.772417	8.017845	14.18372	0.04390016	1.596054	10.03661	0.4653143	4.105524	7.947267	12.20383	7.736496	4.389338	18.57749	3.263376
TCGA-4C-A93U	129	0	190.3258	0.005089568	4.670116	6.692871	6.817899	0.4754312	0.3989261	4.548075	3.204123	0.02484636	5.016248	1.947392	0.1765286	9.294666	0.1001034	1.001482	0.2807667	0.604653	7.240417	4.89229	5.866279	16.6329	1.453349	1.714134	6.570168	0.2999841	2.81663	11.26009	6.890023	5.442073	4.352657	19.26641	2.911338
TCGA-BJ-A191	147	0	76.75285	0.0629781	0.07158401	9.105086	13.27841	0.6005528	0.444532	8.691777	5.794007	0.03843098	0.4964079	0.2947639	0.04200687	14.60526	0.09032004	0.5623567	0.221605	0.2947435	0.1727253	7.988935	1.466446	13.30307	0	2.619867	9.025903	1.538303	9.426647	4.656443	13.67933	8.480848	1.826258	17.04419	3.391672
TCGA-EM-A4FM	162	0	232.3254	0.01044155	5.007376	6.231028	7.424848	0.7437235	0.3564089	10.87797	2.807115	0	0.1185159	0.3665311	0.1392918	8.058002	0.03850648	0.1017128	0.4373404	0.2311806	0.2663264	3.745502	1.867693	20.08822	0.814979	1.24619	4.730347	0.482368	3.412795	12.74585	6.305176	4.500673	3.88379	19.19592	2.626501
TCGA-EL-A3T9	174	1	129.5426	0.01917785	0.1545711	8.932884	11.56644	6.440294	5.072027	2.393533	3.148401	0.1919268	1.102894	0.2894772	0.1432678	14.75032	0.03771966	0.1942872	1.609127	0.6710851	0.7921207	3.353795	1.936432	12.30022	1.387335	2.433091	6.857474	1.032601	2.541484	5.791449	9.245835	3.625345	8.87044	11.72589	2.549951
TCGA-J8-A3YH	175	0	213.2735	0.023100025	4.374864	7.8916425	9.269409	0.3214762	0.23918625	4.462926	4.425468	0.13048248	0.1804221	1.9654215	0.04162832	8.516393	0.04567089	0.57729815	0.17182815	0.6573922	0.9531098	2.180499	2.3362875	16.54779	0.07527325	1.731198	6.75407	1.3124655	5.824875	35.54699	10.81835	7.1313005	3.1360795	21.954995	7.4119115
TCGA-ET-A3BS	176	0	148.7585	0.08607268	6.686772	16.35003	10.96853	0.1573102	0.4683738	5.735197	4.950525	0.04567298	0.1486679	1.142885	0.10983	6.73724	0.3588227	0.7363762	0.5811015	1.374197	1.41639	4.873021	5.600681	18.60716	0.01424837	1.88853	7.473423	1.05518	5.240123	31.56907	9.345868	2.119105	2.350948	11.56383	3.777794
TCGA-DJ-A1QM	183	0	106.0996	0.008557878	2.621067	5.522893	6.372714	0.133236	1.846438	0.8539577	1.62013	0.02437052	2.444575	0.4205718	0.1978832	4.429773	0.02103991	0.105594	0.3341588	0.3388989	0.6360655	1.117133	1.195622	18.07436	1.064385	2.450059	7.208242	0.4589675	3.483688	5.084904	7.25482	2.17585	2.828629	10.1329	0.6428723
TCGA-EM-A2CO	184	0	85.93218	0	0.0286901	3.265839	2.898201	0.442093	1.090255	0.4636407	0.4182871	0.00513424	0.01591639	0.09598727	2.772311	1.030953	0.01034266	0.03278349	0.0744916	0.1499343	0.4672785	0.6648834	0.5966409	14.17149	0.1601703	1.448928	6.059448	0.3551778	3.4906	0.5287311	8.28566	1.794648	1.732237	7.840105	0.2342257
TCGA-IM-A3U2	190	0	249.0488	0.03545355	10.92888	6.605586	11.09122	0.3560204	0.1882473	9.456942	1.387077	0.008653893	0.8182383	0.5973747	0.2601256	4.828794	0	0.07597894	0.178678	0.248889	0.198361	1.916245	1.621053	16.71777	0.01349856	1.15541	4.678567	0.4970019	3.08133	11.96392	5.793389	2.239441	3.687095	15.41172	1.139731
TCGA-EL-A3ZS	215	0	132.1574	0.08687115	0.3366205	9.629225	9.458435	0.4564623	0.7907295	16.63842	4.013692	0.2332492	1.142144	0.7852334	0.2201861	9.099102	0.09610939	3.080263	0.5738877	0.8444048	2.540989	5.124104	4.404179	16.41407	0.1157634	1.694861	8.966089	1.210875	6.885454	8.557675	13.30205	5.568228	3.449054	15.52858	3.057532
TCGA-EM-A3O7	223	0	208.5754	0.003871596	0.01920282	8.776338	5.365702	0.8770182	1.669031	0.7323003	1.995909	0.02362555	0.205073	0.6931164	0.005164767	5.254891	0	0.1055988	0.0922864	0.4265038	0.7772622	1.058819	1.274396	15.77249	0	1.603537	8.055556	1.430849	6.05677	27.78054	13.39432	4.258056	1.522667	14.04269	7.167404
TCGA-EL-A3CR	233	1	237.9777	0.01759424	5.222877	6.893513	7.726363	0.6902822	5.342733	3.228321	2.411139	0.01717839	9.519124	0.7720165	0.1736853	34.38633	0.1038149	0.3633435	1.167103	2.45128	0.8888462	4.117027	5.96274	23.06446	0.4957127	1.096913	4.891862	0.8520397	4.041129	14.40083	7.304652	3.912036	2.335969	19.03044	4.655454
TCGA-FY-A3I5	238	0	155.6012	0.03999274	2.950619	7.441496	5.632002	0.8830161	7.289731	1.126282	1.149335	0.07543263	5.894264	0.1340058	0.877865	2.141804	0.06256973	0.6658206	0.2005641	0.251305	1.145711	1.394381	1.481505	12.95629	0.1107404	1.969474	9.537796	1.077251	2.789854	2.295184	17.46762	2.54316	3.134886	15.25373	3.385834
TCGA-BJ-A45C	243	1	144.3597	0	0	4.759805	7.908752	0.01039533	0.005627444	0.09281429	1.366287	0.01629801	0.05052461	0	0.06531978	1.615337	0.01094382	0	0.01818956	0.1346115	0.1025503	0.8956199	0.6595888	16.46126	0.01694802	2.99837	6.393034	1.85784	8.0946	5.395376	12.29945	3.572116	3.352527	23.04846	5.104326
TCGA-DJ-A2PO	243	0	163.8646	0.05496246	4.120599	7.774501	6.447134	0.2468366	1.683655	2.430556	2.995214	0.1135187	0.6078504	0.7123772	0.1297213	6.565373	0.06236656	0.5271615	0.9588411	0.8127845	1.318408	2.209887	3.911003	18.79418	0	2.502235	9.459496	0.6465613	3.388729	24.81461	10.41964	1.953503	3.225144	16.92314	3.037757
TCGA-IM-A420	250	0	184.3833	0.1102965	0.4718413	7.296767	10.92397	0.2747498	1.468749	3.383954	2.467542	0.04487066	0.7233262	0.2774757	0.1863738	7.017409	0.1175064	0.6159988	0.706105	0.667087	0.7411299	2.802246	4.113102	16.63846	0	1.795246	6.442956	0.5798176	3.091574	11.01195	8.947525	4.331162	2.65739	16.46583	2.592884
TCGA-DJ-A13X	253	0	145.5001	0.01847186	5.856744	5.716073	4.361001	0.06039283	0.7472748	0.5282107	1.820697	0.0946851	1.810092	1.180125	0.01478504	3.464773	0.02724831	0.1151599	0.138383	0.2952602	1.285786	1.221587	1.70874	20.8777	0.04219777	2.045548	9.584555	0.5649726	4.61044	18.09167	9.28015	4.146684	0.9182611	12.89678	2.904197
TCGA-EM-A3AP	254	0	62.7243	0.005838805	6.266226	5.037295	6.092587	0.5795083	0.6052819	0.5348039	1.967264	0.007126	0.03313642	0.02562005	0.1908318	2.896191	0.06459728	0.04550141	0.04970655	0.324761	0.4467809	1.881852	1.127822	21.51403	0.01111531	2.682421	7.751485	0.2929882	3.495841	2.928679	10.30378	3.598896	3.701393	9.201984	0.8785181
TCGA-DJ-A2PZ	256	0	158.2371	0	0.1540863	5.506897	5.67394	0.5462569	0.6899963	2.337008	2.522765	0	0.1935925	0.1625094	0.09101178	6.442033	0.1198082	0.2183623	0.4281325	0.8157803	0.3568507	1.790109	2.656257	15.72382	0.2783094	1.593439	8.168908	0.4890633	3.493243	11.94189	6.067214	3.432569	2.591865	12.7057	1.476135
TCGA-DJ-A13S	265	0	131.0995	0	5.829591	7.280442	6.712983	0.07759137	0.210018	0.321644	2.159905	0.03243982	0.1508475	0.186609	0.819972	4.157309	0.02450562	0.07767634	0.09503761	0.2153032	0.814649	0.7061328	1.280035	23.25918	0	2.415449	6.815798	0.1799539	3.793439	2.799169	9.026729	3.637918	1.297947	15.34539	1.118745
TCGA-DJ-A2PY	267	0	128.7771	0	0.08907156	8.876275	9.96371	0.1437885	0.5708192	3.95332	3.027757	0.01669885	0.2976617	0.3722309	0.03650526	4.207522	0.3700285	0.1732682	0.4426271	1.167413	0.6810952	1.369091	2.07812	17.36732	0.4167566	1.603166	10.20888	0.6756816	3.23718	14.41304	7.290853	3.815374	3.175151	9.939167	1.573494
TCGA-L6-A4EU	289	0	259.3954	0.02318354	4.800773	7.394761	11.64027	0.3383814	0.9708574	14.70905	1.576963	0	2.53823	0.3102669	0.1623677	10.31141	0.07124715	0.1185632	0.2703896	0.6384877	0.4220371	2.249438	2.729818	16.30122	0.2758401	1.332931	4.433574	0.6601482	3.504586	7.781785	4.979998	3.168616	1.403635	21.30607	1.127532
TCGA-DJ-A3VF	292	0	146.2035	0.01877074	0.230814	7.391641	7.858591	0.7817373	3.353868	2.865503	2.730267	0.06872656	34.13625	0.1043277	0.2003236	4.990799	0.02307434	0.3535079	0.6754125	0.7399579	1.153177	2.249489	2.390679	14.60246	0.2501366	2.199355	7.528338	0.3887232	2.830546	11.88211	7.244322	2.811673	2.05066	11.11748	0.9766795
TCGA-DJ-A13L	303	0	244.0283	0.03062767	3.34916	9.655469	11.02828	0.8493649	4.007505	4.179491	3.012226	0.1121391	2.766608	0.6114786	0.1276805	14.46134	0.2258983	1.141185	1.540959	1.310738	1.449003	3.273232	6.256409	15.41139	1.093233	1.631571	6.958997	0.7440454	2.997486	9.55542	8.02191	5.209741	4.564261	15.27748	1.629145
TCGA-DJ-A2PN	307	0	165.6849	0.02212833	4.87723	7.424165	8.268764	0.05167678	0.7879596	13.80887	2.766236	0.01800442	0.6418677	0.7638276	0.1082383	3.875997	0.03626896	0.09340747	0.203452	0.3425536	0.3611038	1.205573	1.709722	13.31671	0.02808375	2.110387	9.788268	0.6286325	4.134084	11.01678	8.143653	2.625988	2.153008	12.32453	1.324944
TCGA-EM-A22L	318	0	86.301	0	0.01727945	7.108033	5.591807	0.0325433	0.08103872	0.2199967	1.844944	0.02381029	0.04745125	0.1222928	0.2900014	2.318306	0.006852083	0.03257894	0.04365684	0.2347859	0.1513479	0.7802535	0.6637145	25.57749	0.0106114	2.126416	8.09181	0.5283327	3.273176	1.014076	9.002239	6.531653	3.214806	10.11532	3.212516
TCGA-EM-A22N	324	0	121.5313	0.0264518	1.025903	4.245894	4.162134	0.1372744	0.7134012	0.8973504	1.087942	0.02869621	0.2168391	0.1753911	2.807285	1.426695	0.02167763	0.1431508	0.1621352	0.3872623	0.4183565	1.09709	1.440282	16.35667	0.02238053	1.486402	7.680811	0.4494689	4.056496	0.6021676	7.881298	1.382264	0.8714649	7.287559	0.7636595
TCGA-CE-A482	325	0	135.6709	0.02688316	0.1166711	9.265727	9.538793	0.7174954	0.4223976	2.888479	3.918201	0.0046871	0.1453024	1.206567	0.1434502	6.497675	0.09441915	0.2768375	0.3060186	0.3401174	0.4613419	2.396841	1.560873	23.52346	0.3363085	2.013413	6.726971	0.8809688	5.537331	14.45187	11.32194	1.922365	4.598834	16.36545	6.259531
TCGA-BJ-A45D	331	0	283.393	0.007827667	0.01941232	5.939382	8.459605	1.233908	2.652082	2.110116	1.334548	0.004776659	1.932427	0.4327717	0.6578602	17.03415	0.02886698	0.04575036	0.09862425	0.4184756	0.4765975	3.217443	2.398473	23.59645	0	0.8915671	2.821443	0.7419335	4.846526	1.956397	6.222446	2.29518	2.310639	30.49376	3.253125
TCGA-H2-A3RI	335	0	257.4365	0.02155682	3.879676	7.33013	6.085605	0.1941768	0.5411547	3.522439	2.980469	0.01127535	0.1281651	0.3297103	0.05751426	4.455601	0.01514239	0.2099886	0.3796164	0.3858135	0.6030473	1.098024	1.52541	18.93929	0.0820753	2.195179	8.359619	0.5592516	4.572905	17.20694	9.855808	3.604334	1.284317	16.67112	4.18448
TCGA-BJ-A28Z	337	0	123.9358	0.2515666	4.946862	10.6764	7.830852	0.6429125	2.328245	6.878367	3.27801	0.2085458	2.352549	0.9413941	0.1013113	13.79086	0.3500871	2.885178	1.797345	1.655817	2.030804	5.637907	7.927532	22.24275	0.6505898	2.550524	7.079081	0.3175719	3.892591	11.27208	8.734411	4.170176	4.990594	17.87711	1.267894
TCGA-J8-A3O2	342	0	232.0147	0.008110928	0.141201465	7.605826	8.610966	0.16094134	0.362347	7.051557	2.397056	0.07912688	0.9521046	0.27869545	0.02178291	6.233181	0.044900255	0.8968235	0.2314232	0.53732325	0.77466885	3.735439	1.48169685	12.02186	0.139068485	1.8200585	7.193978	1.12928055	5.7468825	27.99605	11.0004	2.992322	2.632159	16.455945	3.858604
TCGA-BJ-A28W	344	0	198.7072	0.376356	0.4364268	11.15054	6.963615	1.708996	0.8018005	17.23093	3.329351	0.5443859	0.4878284	0.4770738	0.07437993	34.40648	0.2227543	11.44652	1.224629	1.046291	1.599915	10.31979	11.07972	14.19441	0.02653583	1.040713	4.429531	0.6883549	5.389499	1.307944	8.275825	5.480048	1.769123	43.6696	2.878021
TCGA-DJ-A3UX	345	0	125.2391	0.02188338	0.08366619	6.731384	6.222926	0.6047396	0.8022918	1.520956	2.879491	0.08457436	18.62201	0.2752629	0.07298191	3.051004	0.008966873	0.6537203	0.2459111	0.4017872	2.739818	1.987047	2.165609	16.41748	0.1666373	2.357346	8.921148	0.5984338	3.947439	10.64365	10.71384	4.258727	2.328134	14.14412	2.528691
TCGA-CE-A481	346	0	137.6045	0.05822626	0.2217555	10.02871	9.064965	0.9712649	1.125187	2.254695	4.220742	0.04060717	0.2360329	2.211818	0.1553494	7.05626	0.0409005	0.3241095	0.6146533	0.4985934	0.7186176	3.212606	3.939742	25.68935	0.3167004	2.357217	7.661924	0.7950378	6.586743	8.14636	15.16651	5.255401	2.552362	18.53434	7.925554
TCGA-DE-A4MB	352	0	169.001	0.04375011	10.20226	6.800195	7.193667	1.302675	3.671162	2.997315	1.300302	0.04672067	9.103997	0.9502552	0.335589	8.543854	0.2016778	0.1491619	0.8156669	1.139932	3.086746	3.286229	2.494711	17.51329	7.475001	1.680907	6.213246	0.3049108	3.314911	6.164063	7.03064	5.035328	2.542971	13.69803	1.286822
TCGA-BJ-A0ZC	352	0	67.00371	0.004719174	0.002925843	5.47308	6.445309	0.1322495	0.1551169	2.136658	1.950877	0.01727862	0.09820171	0.04969735	0.03147725	0.8229036	0.04640917	0.05516431	0.07070796	0.2191629	0.1514322	0.9316883	1.24371	14.93842	0	1.738554	7.268578	0.4585762	5.87183	0.7529173	7.506654	4.316306	4.208206	14.02644	1.320017
TCGA-E8-A2JQ	356	0	192.7484	0.2463785	7.192938	10.02357	12.84885	0.4858707	1.12823	12.86746	3.588835	0.1737343	3.055432	1.316518	0.09494987	16.55267	0.18845	2.41068	1.129829	0.9047204	0.6757239	6.910822	6.837955	14.45023	0.06253732	1.372535	6.883077	0.7849618	3.538362	9.545849	7.773953	4.776788	3.331116	24.44114	3.705246
TCGA-EM-A3FN	367	0	118.2748	0	2.867324	4.465132	6.947087	0.0206508	0.01676877	0.6387447	1.689203	0.005396124	0.05018474	0.02328077	0.02949109	4.136202	0.01087021	0.008613923	0.03613441	0.2769623	0.1382392	0.8371258	0.7815027	25.237	0	0.9734572	3.558482	0.8099787	5.304265	0.616599	5.416897	2.28072	1.806979	12.52238	2.300545
TCGA-CE-A27D	374	0	136.8979	0.1139957	1.326947	9.596162	8.232385	1.27784	1.473573	4.999992	3.080072	0.1391267	0.4259081	0.1550623	0.1862882	11.13433	0.2592436	3.148129	0.8656513	0.6248233	0.9051144	5.420438	5.981432	25.04312	0.1193573	1.770552	6.125228	0.3995093	4.917794	4.51413	7.856001	1.494463	2.73565	17.61911	1.312847
TCGA-EM-A2CQ	374	0	91.60946	0.003118582	0.009667457	4.652561	4.900042	0.05826316	0.366657	0.3994396	1.424021	0.007612181	0.1474883	0.07115682	0.1248071	1.403595	0	0.03037862	0.08708046	0.1785113	0.2360656	0.7855931	0.7822751	15.07092	0	2.307982	8.605605	0.5265974	3.361377	1.421066	9.03694	1.899346	2.308971	12.19659	0.5085027
TCGA-CE-A484	378	0	277.7206	0.008495749	0.05530648	7.839941	7.940863	0.05952094	0.3061022	1.062861	1.804249	0.01555302	0	0.08946824	0.2323359	12.70236	0.02088716	0.0496551	0.1012557	0.6514674	0.2726176	2.548004	1.195934	24.65513	0.09703997	1.17138	6.053423	2.111261	7.497401	11.04349	9.841638	6.689156	1.930409	21.61144	16.32491
TCGA-H2-A3RH	379	0	192.4304	0.03511512	7.887647	7.376941	11.56538	0.3198199	0.3285078	3.687047	3.041795	0.0899985	0.1992855	0.7950597	0.1217946	10.88933	0.008633201	0.06841242	0.08370314	0.5916316	0.4449411	3.686044	1.80256	21.26705	0.0133697	1.959609	8.187677	0.922983	4.68743	8.488265	11.10152	7.419301	2.723477	17.10485	3.982401
TCGA-CE-A3ME	379	0	169.6849	0.004338556	9.314997	8.950373	7.848191	0	1.31088	1.12432	2.149893	0.005295013	0.3857477	0.06853362	0.2778095	3.435071	0.06399915	0.1436928	0.2541109	0.3280015	0.3855286	0.90335	1.184728	14.80043	0.06607435	2.354941	7.705926	0.4907036	3.467768	9.33463	8.851367	1.944979	3.198869	15.42771	2.041759
TCGA-EM-A3O8	381	0	144.6986	0	3.460925	4.72625	5.863188	0	0.09944981	0.5993187	1.37502	0.01846301	0.06868348	0.3026924	0.04843426	3.507737	0	0.04126194	0.02266643	0.1666532	0.3111777	0.9759677	0.9831121	22.29467	0.01151963	2.074277	8.451948	0.8193611	5.243462	2.02463	11.63597	3.758467	2.298689	13.96016	3.14655
TCGA-GE-A2C6	381	0	139.7785	0.02206347	0.9324615	10.25216	7.074145	1.004744	0.1673574	4.123946	2.787935	0.1974682	14.10753	1.142383	0.2501805	6.334191	0.1898539	1.07462	0.460808	0.6155834	0.9681892	3.485121	3.783056	26.77555	0.04200215	2.897786	7.85422	0.5213486	4.638237	22.60842	10.59167	6.409758	3.319534	18.00217	5.579166
TCGA-CE-A13K	385	0	147.4515	0	0.7431179	6.720492	6.419633	0.3732143	1.057724	1.442099	2.956568	0.06310257	0.7913759	0.313496	0.01254074	4.762688	0.01155607	0.1373614	0.2272848	0.269055	0.2127075	1.526344	1.835747	34.41103	0.1789617	1.921185	5.761025	0.6738926	5.492295	11.16245	13.2545	2.915869	2.586825	18.05205	3.701262
TCGA-CE-A485	385	0	121.9831	0.0302477	0.0589389	10.3962	8.582607	1.887047	1.682538	13.6628	3.36014	0.0580108	1.520434	1.425831	0.489975	7.830182	0.2230958	0.3114848	0.6621501	1.026714	0.7004033	3.396076	3.1923	17.89276	3.372686	2.510308	8.425664	0.8742058	6.310597	14.20476	13.76267	7.158355	2.501655	16.04665	6.255296
TCGA-EM-A3SZ	389	0	216.1633	0.06615592	11.42297	9.162587	12.83788	0.06437308	0.8572598	6.11701	2.040706	0.08074034	0.5736018	0.4934846	0.04412649	5.235326	0.06776965	0.5370298	0.506875	0.3572493	0.7801957	1.403631	3.115894	15.71981	0	1.315943	7.410421	0.3776344	2.788863	11.95008	6.201844	2.019976	3.623392	15.5676	2.335013
TCGA-CE-A3MD	389	0	194.5715	0	0.03893368	7.467032	8.529673	0.9637114	1.480038	2.565305	2.845659	0	0.1612227	0.1653285	0.6462444	9.681865	0.06616699	0.1572989	0.473504	0.5038234	0.660622	2.230832	4.011649	28.41184	0.06831248	1.588917	6.52967	0.9503414	4.811408	8.839935	9.986424	4.291755	2.450819	20.93305	5.776783
TCGA-BJ-A2P4	390	0	287.1454	0	0.6276317	6.287098	5.302018	0.1091125	1.607945	0.5566897	1.220329	0.01267176	0.4321139	0.3553577	0.2839421	13.88456	0.0382899	0.02022815	0.06364105	0.3251965	0.2861855	1.97143	2.401157	37.73797	0.01976573	1.007188	3.696106	0.8600708	5.603294	1.966372	6.895209	3.440997	2.064576	26.84863	3.220787
TCGA-QD-A8IV	392	0	99.22507	0.02560176	0.007936423	6.9563	5.698756	0.04484127	0.2912944	3.393558	1.546036	0.08592595	0.4479937	0.1460391	0.4781438	3.800682	0.01573575	0.2867996	0.170002	0.44932	1.421874	1.170397	1.131306	20.2645	0.02436899	2.378864	7.219992	0.9278267	5.163358	3.100193	11.15989	9.186919	3.091643	13.54417	3.801183
TCGA-EM-A2CU	400	0	192.5517	0.01137755	0.2704023	7.475718	6.241623	0.1948484	0.6952089	5.716147	3.967666	0.08794333	0.4376406	1.930374	0.005059273	10.90281	0.04662031	0.2364386	0.6483071	0.6512642	1.138959	2.053926	3.769181	29.05482	0.072198	1.922143	6.135341	0.4047789	3.958188	6.359809	9.995944	2.706162	4.376258	17.23472	2.056277
TCGA-EM-A2CL	401	0	84.59062	0	0.1050658	6.799135	6.331433	0.02240106	0.1050978	0.04762072	1.625895	0.01170695	0.1270223	0.03928389	0.2644557	2.117181	0.007861008	0.006229331	0.03266415	0.2106507	0.05261604	0.7795832	0.8528153	15.49268	0.02434771	2.78105	8.808013	0.8404272	4.529433	1.456993	9.506677	4.461449	2.707749	12.2114	2.568645
TCGA-EM-A3SY	411	0	175.1665	0	0.01240063	4.741938	4.399764	0.1681543	1.279467	2.859733	1.264582	0.004882144	0.1210791	0.03510546	0.7257522	0.9803322	0	0.1013148	0.1634631	0.3024262	0.4410433	0.6516572	1.109287	12.59902	0.01523058	2.777369	8.318811	0.2995037	5.146705	0.3673205	8.82818	0.8080341	3.058551	8.575257	0.1272714
TCGA-EM-A2CR	415	0	353.1893	0.004501059	2.600852	1.64686	2.955836	0	0.2560632	0.7575104	0.6786115	0.01098668	0	0.2370019	0.0600448	11.63516	0.03319814	0.02630733	0.1072908	0.4666793	0.4666303	0.4443133	1.595928	34.3368	0.0685492	1.216667	2.888283	0.9392942	2.370574	2.756231	3.014708	12.87587	1.78013	28.73633	5.608845
TCGA-EM-A4G1	416	0	179.1147	0	1.757937	6.277907	6.127301	0.2594296	0.3544452	4.4908	1.800928	0	0.06004335	0.139271	0.1623087	3.777002	0.03901687	0.09275488	0.48637	0.7598671	0.8095692	1.038672	1.83086	14.19421	2.578048	2.052621	8.867649	0.4971885	3.489466	11.66399	7.903849	3.024591	0.9285462	13.63467	2.514047
TCGA-BJ-A0Z0	419	0	96.63437	0	0.002800403	6.0617	5.650346	0.06328977	0.1884383	0.1479972	1.564573	0.00551261	0.01708936	0.3091833	0.1265364	2.458661	0	0.01759974	0.02768583	0.2195233	0.2341336	0.436126	0.5115324	24.2884	0	1.344013	9.069354	0.2662274	3.442512	1.734195	7.908614	4.040152	3.441601	12.92056	1.832263
TCGA-FY-A4B0	420	0	55.15423	0.004964367	0.03693432	7.580522	15.15042	0.8926915	1.092026	6.447269	2.747048	0.04241151	2.807989	0.2352576	10.66229	3.638107	0	0.1160609	0.260336	0.3806754	0.5759313	1.293405	1.796983	11.04036	0	2.407849	6.607904	1.273226	5.981462	1.717978	14.6454	6.793404	4.107995	19.39255	2.448148
TCGA-FY-A3R6	423	0	142.2976	0.1750689	3.91182	10.18257	9.140964	0.7522698	1.159739	9.449148	3.931759	0.2222103	0.993552	0.5162193	0.1494685	11.51796	0.2065989	2.332953	0.9776929	0.922702	1.803437	4.038037	6.18143	18.13423	0.07998673	1.900526	8.004889	0.2788847	2.90786	6.15693	9.553871	2.182773	3.015983	14.10085	0.9329663
TCGA-BJ-A3F0	424	0	203.3726	0	1.636805	6.342261	7.814922	0.05789074	0.04700818	0.1169123	1.969164	0.01512705	0.09378915	0.06526337	0.4739911	2.579931	0	0.04829511	0.03095162	0.245418	0.1835661	1.428541	1.985276	23.07183	0	1.540077	4.450862	0.3422394	5.030169	1.138122	6.640626	2.395068	1.574005	17.38773	0.6654543
TCGA-FY-A4B3	427	0	140.9666	0.01892373	0.05631614	8.375065	8.69902	0.132579	0.3205762	4.052854	2.644463	0.009238224	0.9808838	2.245274	0.4140104	5.003233	0.009304958	0.05898852	0.2654933	0.3188334	0.4297376	1.657739	0.9533832	13.68994	0.3458403	1.567565	7.081134	0.8501027	5.288324	26.7642	12.02061	4.255062	6.423565	14.4197	5.436213
TCGA-EM-A3AL	430	0	96.04381	0.003287544	2.784244	7.270397	7.019812	0.007677475	0.08312305	0.7295471	3.236848	0.0160492	0.07462996	0.04616125	0.1885822	3.152951	0.05657798	0.01921471	0.02462884	0.3692645	0.1054931	1.929408	2.129497	22.06357	0.02503395	2.142783	7.760809	0.7907956	5.426356	1.781066	12.87012	3.688039	2.512168	16.32073	1.518816
TCGA-EM-A22Q	433	0	454.0618	0	0.05798382	2.110485	2.637533	0.1560057	0.557388	2.407712	0.7003221	0	0	0.02344983	0.3029936	5.383579	0	0	0	0.173156	0.06595727	0.7062743	1.923165	27.92541	0	0.8591741	1.889036	1.660099	3.245369	2.208273	4.005454	6.046699	1.275442	20.33054	4.959212
TCGA-DE-A69K	434	0	157.5425	0	0.1225031	7.977033	8.271151	0.4614334	1.096657	2.325513	3.466241	0.04705331	0.4740695	1.091149	0.04500255	7.472319	0.05924151	0.103279	0.3840111	0.6297908	0.6383985	1.596137	2.535062	18.64759	1.339457	2.190382	7.476456	0.6064864	5.144317	23.79661	8.917065	4.073521	3.002056	16.65032	1.702576
TCGA-EM-A22J	441	0	118.6711	0.00366033	3.524332	6.078522	4.755848	0.0170961	0.138823	1.657255	2.221275	0.01340181	0.01384875	0.07066899	0.903343	1.587045	0.01799816	0.1426235	0.2143869	0.5099676	0.5330663	0.9042933	1.859582	24.87323	0.01393632	1.926961	6.998412	0.2857143	3.246514	1.247795	8.006702	2.772913	1.837313	10.7785	1.016565
TCGA-EM-A3O3	441	0	282.3409	0.03812808	5.45274	7.326965	14.91309	1.068496	1.630833	6.388411	1.462869	0.03102241	0.5770258	0.5353661	0.1356358	20.21523	0.2343488	4.67979	1.190162	0.5833715	0.779054	6.03638	5.595912	16.97415	0	1.09435	3.982035	0.313813	3.658373	19.83942	4.019049	3.213891	4.738497	19.1695	7.362681
TCGA-EM-A22M	442	0	198.5415	0.3831591	0.7904847	12.54925	11.39129	0.9102275	2.513839	5.539301	3.605578	0.1451261	0.6373554	1.913159	0.07931482	23.36593	0.3735569	2.89584	1.601699	1.341349	0.7283559	7.579528	8.15274	24.67406	0.1760666	2.109717	4.913405	0.463041	4.357694	18.44844	9.028917	6.528759	5.635159	26.86745	3.178987
TCGA-EM-A2P3	444	0	180.6061	0.3055233	9.811525	7.809503	6.686775	1.10881	0.8090293	1.967696	2.474267	0.005038886	1.452733	0.2536277	0.1762477	5.40927	0.05075285	0.07239291	0.4077184	0.6198122	0.4993645	1.545595	1.481379	16.73571	0.7702584	2.502032	9.045291	0.6182387	3.530048	28.36716	8.341142	4.687173	2.940605	14.91204	2.383591
TCGA-DE-A69J	447	0	219.373	0.01189327	0.1327269	8.361865	10.40373	0.04860558	0.6127012	1.806745	2.461514	0.0108864	0.1124946	0.3966166	0.1705574	4.722287	0.007310028	0.08689073	0.3239969	0.5073773	0.4354607	0.955897	1.095152	18.39773	0.2490529	2.193994	9.385507	0.4310209	4.50351	20.95785	7.850049	5.896015	3.985575	14.87907	1.304669
TCGA-BJ-A0Z5	448	0	186.488	0.01833829	4.346016	7.8919	5.679655	0.2248355	0.4230985	0.7442533	2.026536	0.01119053	0.07805516	0.6195915	0.06115888	5.682451	0.01127137	0.1250454	0.1405047	0.282232	0.3357194	0.8235056	1.033552	22.33072	0.01745527	1.973792	5.60247	0.3432514	2.826633	13.95266	7.631042	3.181672	1.466258	17.62484	3.053977
TCGA-EM-A22I	448	0	147.5251	0.01534959	0.05709958	5.859653	6.6788	0.1344234	2.551774	7.441202	1.43083	0.009366741	3.665965	0.1077637	0.2098849	3.671249	0.02830321	0.06728528	0.4024732	0.4683254	0.5746398	1.254391	1.746462	16.64033	0.2045467	2.488623	7.392603	0.3239875	3.55179	12.03988	6.36557	3.984736	2.160846	12.5623	1.77793
TCGA-DJ-A1QI	455	0	146.0634	0.0112624	4.515402	8.489792	7.093499	0.236712	1.243457	0.9281394	2.789425	0.04581751	0.7740989	1.001542	0.01502421	4.37891	0.02768909	0.2998709	0.2070972	0.4622183	0.6548369	0.9922686	1.231758	19.89769	0.1429346	1.943608	10.4222	0.5322496	4.305757	17.80693	7.497613	6.057356	3.80678	12.81245	1.831422
TCGA-E8-A436	455	0	156.1088	0.0221594	5.85952	7.444562	8.235735	0.8711139	1.568794	3.327803	2.093556	0	0.3702908	0.2203949	0.1083902	6.883898	0.03631989	0.2158584	0.6816409	0.5344956	0.9055463	2.028047	2.939534	17.16804	0.3234166	1.839621	7.094279	0.682465	4.532204	12.90381	9.47806	1.960406	4.25357	15.4612	3.853119
TCGA-CE-A483	457	0	168.9539	0	4.543083	7.717884	6.881686	0.1173234	1.061563	1.881257	2.247479	0	0.1425573	0.4786736	0.2728635	2.266188	0	0.05592948	0.1393043	0.2015329	0.3926894	0.8226638	0.9001443	16.57363	0	2.049494	9.06364	0.703122	4.907455	17.8264	9.05927	3.438947	1.78388	14.2457	5.287499
TCGA-EM-A3FR	457	0	161.9009	0.02343076	0.01452685	5.704729	12.88537	0.0638381	0.2320347	2.332249	2.245324	0	1.580918	0.02741644	0.01041899	1.131857	0.03840368	0.04564858	0.02925549	0.2741455	0.3084566	0.6846081	0.9713079	15.84938	0.01486835	2.068601	7.551398	1.113535	4.844447	2.129096	7.5251	2.987002	2.022036	15.28467	2.466772
TCGA-EM-A3O6	458	0	119.582	0	0.009135359	5.625908	6.993006	0.02064613	0.08941321	4.823516	1.49852	0.01078981	0.06689785	0.07758501	0.3105692	1.72216	0.007245166	0.01148263	0.01204208	0.2291584	0.09698805	1.707255	1.858963	17.60934	0	1.313709	4.64002	1.014005	7.456033	0.7881211	8.931673	3.049278	2.82232	16.54843	2.187709
TCGA-BJ-A0ZH	460	0	213.484	0.0179653	2.332364	7.378471	7.353706	0.4447206	0.4633238	4.596774	2.293067	0.02192585	0.1563337	0.8198301	0.03834557	6.747984	0.01766739	0.1820031	0.256941	0.4734313	0.3015452	1.624172	1.532581	25.4118	0.06840097	1.402016	5.275593	0.6124406	3.846105	10.44639	6.122057	1.021144	1.985324	14.64325	2.884095
TCGA-FY-A40K	461	0	151.3583	0.004163428	1.742368	7.85272	8.403628	0.8945111	0.647405	4.600981	2.958552	0.03556895	0.3859291	1.088813	0.03332445	7.142227	0.0921237	0.2595625	0.396971	1.169115	1.222945	2.344634	3.018531	17.89499	0.03170362	1.878697	10.31729	1.193821	6.071053	34.97354	16.28552	3.620975	4.183352	15.65543	13.29317
TCGA-BJ-A45I	470	0	172.3575	0.05287743	4.966701	8.846524	10.83809	0.7820769	0.8300327	7.159938	2.828837	0.03764515	0.3167619	0.5723171	0.2645223	7.413759	0.07583416	0.9357427	0.8973046	0.5901242	0.7287403	2.721561	5.288787	17.19633	0.2181022	1.829867	6.528859	0.4281881	3.420566	10.95251	8.219427	4.959413	3.109358	16.1782	2.821416
TCGA-FY-A3R8	477	0	203.2316	0.01370394	0.3249839	9.181602	9.37892	0.5120497	1.069799	2.071605	3.491639	0.00418126	0.1555453	1.24472	0.1782423	5.75607	0.09265221	0.1201431	0.6206498	0.9657362	0.5581337	3.086209	2.150275	13.79342	0.2608814	2.023905	8.128703	0.5621319	3.822504	13.52137	8.13342	2.925171	2.526019	14.23755	2.438881
TCGA-EM-A3AK	477	0	197.4561	0.0133341	6.543343	6.895013	5.063177	0.6227884	0.6026423	1.310699	1.891452	0.01627367	1.09727	0.251587	0.06225762	5.585017	0.01639123	0.1298897	0.2179489	0.4860379	0.9023755	1.591368	1.972284	18.54543	0.03807612	1.765816	7.93164	0.541651	3.340476	15.24367	8.314213	4.382416	1.742198	18.39033	3.91533
TCGA-KS-A41J	477	0	351.2274	0.01114549	3.116454	6.811617	9.848765	0.3123397	3.099857	2.019604	1.830944	0.04987609	0.3022085	0.7694419	0.05451691	9.734952	0.03653555	0.1592361	0.3415791	0.5456943	0.5960739	3.879777	1.985743	16.31856	0	1.141911	4.001276	0.5208063	4.363172	13.24481	5.342907	3.835103	1.936749	22.54787	1.997099
TCGA-EM-A22K	479	0	111.2459	0	4.904002	7.191568	4.841482	0.1460232	1.17585	0.582037	1.951324	0.02384773	0.3252881	0.08230995	0.2450269	4.088738	0.019216	0.08375075	0.1144467	0.3165549	0.4308713	1.049804	1.302926	29.84499	0	2.065867	7.612546	0.7034759	5.141222	3.588489	10.01338	6.287717	3.447043	14.51559	3.489182
TCGA-DJ-A4V4	481	0	201.8651	0.02365199	3.296469	5.965091	6.870382	0.209893	0.1136243	5.23458	1.679443	0.02886619	0.1700245	0.141144	0.006310421	6.153013	0.01162988	0.1382387	0.1546388	0.5517648	0.6499826	1.181414	1.476976	21.24498	0.4142411	1.412712	5.515516	0.7158745	4.3713	9.689036	6.634077	2.808729	1.768861	17.62812	2.724697
TCGA-KS-A41I	486	0	172.5073	0.006328136	1.333951	3.895949	3.926219	0.3990124	1.080014	5.475798	1.261841	0	0.2873078	0.2221375	0.3629986	18.77382	0	0.271231	0.2111794	0.3827335	0.3957101	1.877423	3.328788	21.57553	0.0481874	1.0346	2.294181	0.6754082	3.158913	5.571057	6.048318	3.941119	0.8964146	16.01517	5.146611
TCGA-BJ-A3EZ	487	0	179.4789	0.006109845	0.1212175	8.847083	11.74774	0.3353087	0.8960001	1.205706	3.309916	0.01118519	0.1560358	0.1983891	0.1426359	4.988668	0.03004263	0.1071306	0.3245671	0.4157224	0.336816	2.763483	1.839782	17.14922	0	1.981174	8.562841	0.5109815	2.809399	8.550459	5.609166	2.933228	1.765927	11.89386	0.9476479
TCGA-FY-A3NP	491	0	137.9815	0	0.020787	5.522546	5.923174	0.0861284	0.3348527	0.4144579	1.148678	0.02045968	0.0190278	0.129463	0.6127568	7.181612	0.01648598	0.09798036	0.1210215	0.3258983	0.3282778	1.175557	0.922644	22.54633	0	1.922198	8.31409	0.395234	4.981149	0.862028	7.037475	4.24484	2.362907	14.51566	1.02227
TCGA-EM-A3FQ	492	0	255.98445	0.0678556	4.1985115	7.0727445	10.014662	1.049911	1.40173515	6.4059565	2.3080755	0.0274219	2.28325495	0.63863315	0.062071235	14.33267	0.055239975	0.59961411	0.5869777	0.78426815	0.84444165	3.615129	3.4520085	23.63579	0.129176475	1.26315415	5.9911125	0.930002	6.6820765	11.085648	7.7046565	5.663238	2.471092	20.668895	6.966759
TCGA-FY-A3R7	495	0	121.1599	0.02055218	0.4480992	7.658427	7.272693	0.367969	1.260142	3.321109	2.313764	0.1212346	0.4795111	0.9739521	0.04112537	5.10123	0.02526421	0.427098	0.3475942	0.5438218	0.9469643	1.908669	2.280401	16.07559	0.07825023	2.109408	8.9048	0.5129206	4.620778	13.25157	8.764215	5.491291	3.452303	11.76115	2.147824
TCGA-BJ-A0Z3	497	0	195.4706	0.133737	3.538993	8.781838	7.175872	1.078921	2.82427	3.35891	3.178208	0.2670874	0.4772407	0.245399	0.02432826	8.938504	0.06725419	2.309429	0.6603427	0.7024986	0.7277458	3.352864	3.725302	20.12378	0.04628995	2.428334	8.567867	0.6342873	5.314937	21.34221	8.721401	2.993635	1.839902	15.93101	3.737179
TCGA-DJ-A3UP	499	0	117.6302	0.003801429	0.08248975	8.545427	7.841423	0.02663269	0.07208718	4.6199	2.867706	0.06031317	0.02876519	1.367782	0.09635211	5.052161	0.04672988	0.3110549	0.1061477	0.4844641	0.4785486	1.300049	1.625482	24.31123	0	2.183549	8.071759	0.8054048	5.503657	15.60528	13.56179	4.953403	2.976762	13.98886	4.807577
TCGA-BJ-A2N8	504	0	185.4951	0.007094675	5.812791	9.195521	13.08395	0.1325468	0.5874808	1.495149	1.51437	0.03030557	0.3422418	0.9152417	0.1325016	12.3713	0.0436064	0.09675455	0.11838	0.5401996	0.2422525	1.4753	1.719578	18.1282	0	1.565896	5.888081	0.5142325	5.127881	4.108281	7.070218	1.843938	2.112995	14.97255	2.007989
TCGA-FY-A3R9	504	0	136.9205	0.003118285	0.0541326	4.454245	3.724934	0.05825761	0.4021017	0.7616495	1.400294	0.01522291	0.6016949	0.0273654	0.3036683	0.8009281	0.007666437	0.07290175	0.0382268	0.165023	0.9339097	0.7922464	0.871312	16.03094	0	1.573629	6.472503	0.4023616	3.189645	0.685411	7.142335	2.272708	1.504872	7.82015	0.4774509
TCGA-BJ-A0ZE	509	0	189.0576	0	0.01554437	5.737601	5.037893	0.1463777	0.2773422	0.3080615	1.097426	0.01529959	0.04742948	0.4840572	0.6103959	4.667307	0	0.024423	0.02988173	0.1895478	0.1340877	0.4158692	0.5572643	21.07497	0	1.168233	3.8071	0.1198188	3.040422	0.4424555	3.697226	1.972899	0.84929	12.08423	0.6024167
TCGA-IM-A3U3	514	0	160.1123	0.04620186	5.516153	8.438864	7.518687	0.2312062	0.4088626	5.588398	3.425793	0.06041496	0.1997753	0.8109151	0.07484125	7.325436	0.0486811	0.2443182	0.2607168	0.6486873	0.6652504	1.422334	2.403111	24.54471	0.06282451	2.129406	6.771729	0.4521115	3.544805	16.0531	9.301966	3.67594	2.401287	18.63532	2.659904
TCGA-H2-A26U	517	0	161.8672	0.07214958	7.137958	7.458872	6.727114	1.235612	2.745058	3.48975	2.686491	0.2306211	0.4809573	0.8381954	0.3574949	13.8521	0.2871912	1.204836	1.694075	1.24677	2.035329	3.691708	5.545469	17.3957	0.01308104	2.190664	7.638186	0.273653	3.348428	15.83904	8.94954	6.28269	3.904057	21.31435	1.632806
TCGA-FY-A3WA	519	0	32.73608	0.003313046	2.064327	4.012292	5.545957	0.1547406	0.4774767	1.914497	1.734817	0.08895534	0.7207517	0.02325966	0.1104913	2.256194	0.04072633	0.1161825	0.05415248	0.17533	0.4525049	1.015078	0.7363778	7.661322	0	1.664692	16.10398	0.9235942	4.518484	0.7187134	9.656901	8.266529	3.89149	12.94699	7.231362
TCGA-J8-A3NZ	524	0	222.5397	0.03510765	4.105145	8.299664	8.790649	0.4263359	0.5858623	9.113698	2.415086	0.004284732	0.2722989	0.5730608	0.04215072	4.980231	0.01726273	0.1162764	0.3610425	0.4815464	0.6239405	0.9601372	1.493763	19.25638	0.08020118	2.353327	9.188497	0.5648574	3.695424	18.6815	7.636812	3.928797	2.066499	14.6248	1.370623
TCGA-EM-A2P2	526	0	153.6789	0.1116926	7.078479	7.865083	12.04425	0.04075597	0.1103149	2.43805	3.677997	0.02981908	2.145942	1.384519	0.04656237	14.525	0.01716256	0.0476007	0.02377136	0.4410551	0.2297482	1.882773	0.7388534	22.37321	0.0664465	2.644019	6.874989	0.4614962	3.565083	2.481888	9.739128	5.145424	1.770439	6.82803	1.610217
TCGA-FY-A3YR	528	0	171.7409	0	3.872778	7.261384	7.847583	0.6654365	0.8668031	8.461084	2.817339	0.005433776	0.1768722	0.2422465	0.1247268	3.808357	0.05473027	0.1040883	0.31535	0.2885119	0.3223667	1.366519	2.125251	16.04769	0.3729325	1.509196	6.069032	0.6454118	2.976562	8.98135	6.935769	2.295273	2.354299	13.5703	1.17748
TCGA-EM-A3FP	529	0	181.2471	0.04119249	2.827162	4.999774	5.708928	0.211635	0.9217459	2.355834	1.62051	0.1005472	0.148058	0.2964271	1.406756	7.930331	0.0202547	0.4092881	0.173936	0.59615	0.5863432	1.939795	2.829546	35.10318	0.0470508	1.369378	3.883932	0.2099828	3.714748	1.059089	5.827115	2.644744	1.75779	7.617019	0.9255901
TCGA-EM-A2P1	531	0	112.0435	0.015536175	0.04031371	11.00277	10.4349885	0.2362006	0.62572175	5.790021	3.9882855	0.1655014	0.93333025	0.7841393	0.08642624	5.726711	0.2904471	3.7711425	0.7142663	1.13720805	1.562247	4.541165	5.756026	15.2097	0	2.216151	9.500354	0.40565835	2.2659545	9.0847265	7.0815905	3.86893	3.9915315	6.0285005	1.9340005
TCGA-EM-A3FO	532	0	181.2945	0.1104391	0.1062484	6.586377	13.76244	0	0.1973916	14.79771	3.021018	0.01394338	0.8789113	2.098797	0.01016051	7.816174	0.0280882	0.02225804	0.119306	0.4853327	0.2036695	2.473289	0.3385775	20.92928	0.9714655	1.199577	6.176717	0.9160464	5.377738	12.54507	6.209068	6.973265	4.322369	12.46104	3.750979
TCGA-EL-A3MY	533	1	139.8686	0.01545131	0.06226783	10.02378	10.06903	0.6224454	0.3711409	16.79326	1.970515	0.08485936	2.623374	0.5966285	0.2009698	6.380792	0.0664785	0.3311303	0.5314181	0.7217456	4.131773	2.28787	2.632965	16.05421	2.544364	1.452546	7.771233	0.5845809	3.067437	6.411212	7.286884	4.007603	4.323144	13.78924	1.167538
TCGA-DJ-A1QQ	534	0	102.7163	0.04763073	0.01722618	6.687953	11.35383	0.1483108	0.3462382	8.601307	3.041477	0.01453279	0.3679276	2.870246	0.1270802	3.385835	0.04879258	0.1237277	0.1946337	0.3729563	0.3886339	2.141064	1.117485	16.87064	0.07556205	2.44433	9.470768	0.5374531	5.596221	20.932	9.34742	3.667983	2.027288	11.51805	1.66537
TCGA-DJ-A1QL	535	0	114.8192	0	0	6.87555	8.195038	0.1069665	0.2316226	0.4093057	1.768615	0.01524585	0.07089429	0.06577591	0.2110827	6.525011	0	0.1460232	0.06238938	0.3957525	0.09250385	1.610464	2.35785	24.33	0.0158539	2.155795	5.883933	0.6633215	5.286194	2.303679	14.58661	5.952619	1.950901	20.84055	3.229202
TCGA-EM-A2P0	535	0	127.0051	0.008228385	0.1045812	7.959823	7.62466	0.3651027	1.492748	5.422797	3.199247	0.03012713	2.155881	1.104821	0.005488395	4.352935	0	0.09618487	0.2045442	0.3199262	0.5077659	1.136261	1.197488	14.98644	0.01566435	2.09863	10.47409	0.7733611	5.605012	18.35547	8.612274	5.11075	2.904938	10.7395	4.483192
TCGA-FY-A3I4	542	0	158.2332	0.02584373	4.089392	5.578868	7.849474	0.1676484	0.3376102	17.24363	3.36259	0.07359594	6.257855	2.721588	0.1838716	8.816745	0.1058965	0.2349648	0.352018	0.7691251	2.341391	2.904273	1.835708	18.53801	1.891414	2.137661	5.527885	0.6541305	4.935926	10.82716	9.320527	4.615704	3.624269	17.07182	2.725566
TCGA-EM-A2CK	544	0	126.3568	0	3.913528	6.03858	5.216141	0	0.5180392	0.2986539	1.837434	0	0.1484389	0.1989318	0.2209832	2.855689	0.04286992	0.03397158	0.0415645	0.2824872	0.2367263	0.8559331	1.273438	21.77767	0	2.02409	6.927009	0.5138807	4.242079	1.776273	7.823724	3.237134	2.60047	13.10016	2.664077
TCGA-EM-A1CW	549	0	134.3864	0.04405823	0.2025913	5.413037	6.035093	0.0857418	0.9886561	5.703291	2.087199	0.1075422	0.5209156	0.1224378	0.3428503	3.06267	0.03610635	0.3433428	0.2825556	0.4242894	1.697735	1.925022	2.533654	15.04861	0.02795783	1.728761	5.708199	0.3684699	3.180072	1.102006	7.05409	1.82995	2.960639	15.03603	0.3334013
TCGA-FY-A3RA	550	0	188.5835	0.004051268	0.01255874	6.39408	6.14517	0.09461015	0.1075549	12.26055	1.801744	0.01977756	0.206926	0.3128669	0.01621336	2.701647	0.01992043	0.1026066	0.1545107	0.2931557	1.3	0.5594412	0.7460949	14.33913	0	1.695616	7.501833	0.7099034	4.128931	8.753714	9.070576	3.971594	3.149232	11.39349	1.251347
TCGA-EM-A1CT	553	0	131.6277	0.00700494	0.06080195	6.100097	4.854124	0.1308703	1.204379	1.8779	1.941888	0.03419686	0.1987724	0.08606338	0.09344695	4.836411	0.01722194	0.2047088	0.3959699	0.5295843	1.164243	0.9862079	1.705243	16.69405	0	2.626445	8.816133	0.4463547	2.471671	12.71167	9.400554	3.491386	0.8998384	15.09132	2.813701
TCGA-BJ-A2N7	559	0	128.7297	0	0.05793132	5.82411	5.86006	0.1163788	0.1811277	1.465851	1.343112	0.04941654	0.2297905	0.2788003	0.2368333	2.326578	0.01531493	0.04854428	0.08697023	0.3599346	0.3126473	0.791319	1.038417	22.31585	0	1.904476	6.57958	0.5011228	3.960988	10.31024	8.56178	2.341433	1.371572	12.92222	1.787829
TCGA-ET-A25P	559	0	124.2744	0.003563214	0.09057551	6.037515	6.962443	0.06657002	0.0945978	2.350937	2.096873	0.02174372	0.04044394	1.444674	0.1188345	4.240182	0.04380157	0.01388394	0.06066826	0.2924746	0.2110873	1.257023	1.327512	25.18028	0	2.116624	6.499717	0.3065147	3.419771	3.846512	10.2372	3.582426	2.152235	11.15495	4.055208
TCGA-DE-A4M8	564	0	122.0397	0.3100548	6.43974	11.89822	7.735155	0.5012847	1.356836	7.024365	5.239116	0.4802871	3.541809	1.308161	0.2783966	13.61476	0.2931858	3.031911	1.380682	1.056116	2.732612	5.094644	7.301673	23.64906	0.09080773	2.196632	9.581131	0.5889013	3.94201	15.41581	11.05923	7.006013	2.229622	21.83223	3.67157
TCGA-DJ-A13R	565	0	157.5841	0.02973236	0.07066282	3.726541	5.18076	0.2198764	0.3445567	11.79371	1.644178	0.1753872	0.03749717	0.9480267	0.1123797	12.12067	0.1705626	2.201171	0.5399801	0.5084337	0.2405569	4.183271	3.519286	12.30523	0	0.9667998	2.520643	0.4025909	2.319056	1.365073	3.887927	2.262394	1.192457	14.32667	1.711263
TCGA-H2-A422	566	0	154.9576	0.01497792	8.431841	6.238488	7.195947	0.2098696	0.2082879	4.946644	2.988645	0.004569971	0.1275042	0.3286075	0.01498558	3.838239	0.009205965	0.05836096	0.2269662	0.3397062	0.2896057	1.011935	0.6618536	14.43882	0.4277012	2.481422	10.35154	0.7575494	3.677186	12.44892	11.17877	2.344623	1.732944	14.19754	5.13763
TCGA-BJ-A3PU	567	0	377.087	0.004241812	1.020395	6.900985	12.78295	1.376934	0.5416175	10.86614	1.150688	0.01035388	0.1444389	0.4988181	0.06224505	9.055883	0.02085735	0.1156965	0.2224445	0.5543313	0.1849758	0.9747305	1.48605	11.89248	0.6621601	1.035631	4.564935	0.7230209	3.28646	8.627433	4.10243	1.753835	2.142252	19.66917	2.280201
TCGA-KS-A4I5	567	0	251.8537	0	0.0213208	6.068957	8.332598	0.04589096	2.50291	9.328804	2.402543	0.02997866	4.275023	2.12115	0.04587532	12.80344	0	0.1244241	0.184019	0.4456894	0.6992848	2.496289	2.350243	20.23292	0.09352292	1.461802	4.836191	0.9312858	6.970218	23.27979	7.774632	3.670614	3.250464	27.55707	4.526224
TCGA-DE-A4M9	573	0	182.3762	0.004722032	0.008782846	5.89079	7.904566	0.1764395	0.7581455	1.146336	2.345021	0	0.4377089	0.1326065	0.04409483	2.548095	0	0.03679848	0.0643189	0.2396953	0.3457854	1.100364	0.5747523	18.34968	0.3056368	2.120467	10.1108	1.308862	7.03994	1.661215	10.04175	1.184709	3.269723	16.83469	5.392811
TCGA-BJ-A0ZA	574	0	113.3004	0.07672736	4.299821	6.813999	7.144126	0.3882301	1.85916	2.89493	2.363347	0.0104047	0.2177218	0.5760822	0.2672614	3.847049	0.04191944	0.1827012	0.2409547	0.4235437	0.6804044	1.92224	1.493343	18.82646	0.4706558	2.076781	8.897704	0.2919859	3.467245	2.287314	9.308627	3.896132	2.113386	13.39998	1.650029
TCGA-BJ-A2NA	577	0	173.5369	0.007071161	0.3551082	7.790287	9.564995	0.2477016	0.6436401	14.48068	3.011059	0.02157509	0.3344191	0.3599189	0.136779	5.956868	0.008692375	0.2755254	0.3587787	0.4849501	0.654532	1.357889	2.204093	16.80682	0.08076806	1.884408	7.423461	0.5181604	3.852862	15.21803	6.741276	3.352602	2.445065	14.67137	1.513889
TCGA-DJ-A3VE	577	0	200.4191	0.124296	3.098439	7.135016	8.694343	0.1000936	0.3847136	9.536859	2.075246	0.01569287	1.264865	0.2106363	0.08004755	3.969201	0	0.07515237	0.2130894	0.3379207	0.5712971	2.138575	1.937051	12.92033	0.2611001	2.181633	9.283698	0.9422238	4.692988	27.41422	9.850148	7.442178	2.926363	16.07724	4.232983
TCGA-FY-A40N	579	0	170.1077	0.02672813	0.1187601	7.127024	5.402089	0.634591	0.5124819	4.193048	3.264219	0.03805723	0.08427089	0.891329	0.02377048	3.548012	0.1095204	0.4252597	0.3337256	0.4570603	0.4508271	1.436951	1.942533	16.55592	0	2.383988	9.497365	1.227663	7.273401	14.37546	13.01891	7.562072	1.76179	15.07386	6.280376
TCGA-DJ-A3V5	584	0	170.0679	0.26846	5.974865	7.049254	7.356113	0.4742243	0.8441247	7.079036	1.69436	0.004200557	1.334748	0.108736	0.1836562	4.963495	0.0169236	0.1206975	0.3562938	0.3903075	0.506904	1.279169	1.806844	15.87863	0.3145024	2.160792	8.116305	0.5482778	3.837588	15.52149	9.292158	5.028555	2.148546	17.17339	1.982466
TCGA-BJ-A4O8	591	0	158.0025	0.0359921	0.4072444	9.135612	10.23197	1.061171	0.8076541	5.594988	2.951469	0.005490844	0.4425689	0.750165	0.4741383	10.76055	0.1327322	0.2980142	1.210303	1.428556	1.303009	2.397716	3.028505	19.58959	1.06203	1.887919	8.026052	1.290047	4.421501	16.23294	11.98765	7.673063	4.265223	12.91084	5.495959
TCGA-EM-A1YB	592	0	115.8243	0.01761924	2.730941	4.194636	3.336285	0.205733	1.262219	0.4198582	1.307572	0.01433566	0.03333094	0.0927736	1.347582	1.204027	0.04331766	0.04576852	0.08799708	0.2473792	0.6765216	0.896553	1.274306	19.03256	0	1.747568	4.718648	0.3087419	3.368029	0.5763662	7.955471	0.7537976	1.072238	8.631447	0.1673922
TCGA-DJ-A3UQ	595	0	130.2062	0.007434352	5.0448	7.688551	9.24758	0.3125089	0.7189926	3.698155	1.787745	0	0.6820955	0.3849294	0.09917537	4.712448	0.02741651	0.1665643	0.4379645	0.5379607	1.492522	1.776521	2.222877	16.3345	0.7784013	1.904217	7.463698	0.5092456	3.658657	12.8872	10.12762	3.596363	3.82981	14.93863	1.086557
TCGA-FY-A3ON	595	0	175.3448	0.04608328	0.08809452	10.22967	12.77969	0.3407945	0.8690305	16.06034	3.98235	0.07030323	0.428622	2.049046	0.1178286	7.538038	0.05664886	0.4114961	0.4367755	0.6179894	0.6667028	2.371872	2.975275	13.55074	0.3362929	2.218418	9.258391	1.052219	4.775405	19.18084	10.00653	7.121102	5.353793	15.35695	3.848707
TCGA-EM-A2OX	600	0	199.4333	0.01734836	7.316645	7.448317	5.381795	0.1519275	0.224803	1.737585	2.910867	0.0211729	0.2133203	0.6774923	0.0405002	4.956685	0	0.02534898	0.2658401	0.4496787	0.4781794	1.483239	1.606647	22.20834	0.132104	1.758518	6.486563	0.773806	4.259146	17.5603	7.998552	4.53675	1.92516	17.01187	2.604519
TCGA-EM-A1YA	602	0	110.3454	0.007016408	0.00652516	4.731763	5.208352	0.2539764	1.37045	0.506818	1.2569	0.01284482	0.7101155	0.08620428	0.5288397	1.81869	0.00862507	0.0273392	0.06928871	0.1742911	0.3694728	0.7777683	1.065665	17.48795	0.01335711	2.680454	6.63809	0.8438737	5.352762	0.879838	6.928177	0.7450907	2.51719	13.27484	0.3860058
TCGA-H2-A421	610	0	207.3829	0.0539655	0.06900733	9.134816	9.355742	0.5198607	1.927323	11.56873	4.51101	0.152307	0.2871237	0.8939005	0.359954	11.93761	0.1575533	0.7359616	0.8039776	0.5245554	0.7853629	2.925539	3.780473	16.41784	0.02568349	1.562394	5.903201	0.9402644	4.419646	12.40768	10.34842	5.737953	3.893474	18.25373	4.884821
TCGA-DJ-A3V2	615	0	198.4835	0.07828185	0.3924924	9.686714	7.720042	0.5325432	3.024882	7.040945	2.871035	0.2533874	0.785513	2.066928	0.08172717	8.469316	0.1087813	1.942861	0.8646129	1.08072	1.192973	4.736707	6.124013	22.23507	0	1.754688	6.873852	0.9379831	4.530685	17.75162	8.701521	5.770444	3.271613	16.94615	4.53902
TCGA-FY-A3BL	621	0	192.1139	0.01331633	3.594112	7.221427	5.570567	0.5804946	0.1234542	0.469372	1.508747	0.01083466	0.04198495	0.1636058	0.07697814	3.409825	0	0.07782995	0.1027831	0.2732567	0.2702606	0.4046445	0.5825577	16.60707	0.1521015	2.152924	8.614272	0.6293163	2.832364	16.64227	7.120058	2.790212	0.8650562	17.94728	3.065716
TCGA-BJ-A2N9	623	0	268.6864	0.03949374	0.02203717	3.967106	5.147312	0.3412532	1.043505	4.834989	1.372276	0.04820034	0.3137891	0.1732943	0.553195	7.435774	0.09709704	0.6770984	0.2366958	0.4819914	0.341197	1.533855	1.864305	14.01874	0.1202945	0.8523125	4.691873	1.038073	4.113096	0.4057119	4.643122	1.272062	5.026364	16.15279	1.293171
TCGA-DJ-A3V9	623	0	170.5898	0.03237451	6.601644	9.043494	7.265013	0.1965728	0.1964555	2.709786	2.671435	0.1461931	0.367464	1.926277	0.02159404	4.684063	0.03183764	0.1955266	0.2645843	0.573429	0.8230938	1.873814	1.685863	14.14806	0.147915	1.654937	7.973897	1.449189	8.037153	22.65428	12.25636	6.488049	3.88815	13.53579	4.620065
TCGA-BJ-A190	626	0	104.5383	0	2.980398	3.116277	2.855241	0.1073101	0.1429948	2.358434	0.6933608	0.008627842	0.2607806	0.03101961	0.3017804	1.965683	0.008690166	0.006886383	0.01685109	0.1297962	0.1948556	0.5681855	0.6172885	16.72149	0.05383169	1.814582	13.00279	0.75452	4.849644	0.4138252	11.35688	2.690689	3.604466	8.069366	2.188256
TCGA-EM-A1CU	636	0	164.2224	0.0249118	4.751935	6.581039	11.49181	0.1745312	0.6718675	2.108646	2.921239	0	0.2749047	1.144114	0.03877149	7.005159	0.08166228	0.07280097	0.3025639	0.5874321	0.8711273	1.075025	1.511702	16.62638	1.185612	1.773966	7.365251	0.8135318	4.811395	39.61906	9.348249	3.824164	5.485123	14.61492	3.704245
TCGA-BJ-A45E	639	0	111.3603	0.2278966	0.9360707	14.29787	5.107234	0.8814759	2.349893	13.19482	4.191003	0.3302883	1.360722	1.787474	0.5035289	18.22505	0.4377292	5.619319	2.003168	1.546025	1.294994	8.716574	8.404591	16.44166	0	2.134646	5.717917	0.4311089	2.491732	2.938686	9.964706	5.210164	3.101703	19.94156	2.025098
TCGA-EM-A3FM	639	0	287.2215	0.01755082	4.868313	5.416844	7.495167	0.1065657	0.4304464	5.546746	1.12103	0	0.1460866	0.2525965	0.07023918	10.86034	0.01725978	0.08890203	0.3083875	0.3904787	0.4072248	1.045178	1.872457	21.41318	0.4677601	1.002384	3.289085	0.2068925	2.401484	12.24202	5.102204	2.912305	2.822805	16.27117	0.6072519
TCGA-BJ-A28S	640	0	172.4238	0	0.009995275	6.624176	5.531684	0.1129478	0.08152477	2.273015	1.658162	0.006558588	0.06099582	0.2263683	0.1075327	3.570991	0.01321193	0.02093916	0.04025879	0.2843919	0.09285289	1.02616	0.6825329	27.11678	0	2.120325	7.750958	0.9502264	5.149568	4.900595	12.84066	5.168026	1.576854	17.95814	3.978712
TCGA-DJ-A3V8	647	0	243.9732	0.01013268	0.3685538	7.615391	8.443508	0.02366308	0.5593637	4.68829	1.624409	0.01236648	1.067038	0.1778445	0.07659718	4.21027	0.03321551	0.09870412	0.181723	0.3538405	1.261673	0.9237079	1.065303	13.02182	0.1800358	1.722878	6.877861	0.5757084	3.80611	12.98523	6.333104	3.675485	2.127764	14.54278	1.770845
TCGA-EM-A4FK	649	0	115.1573	0	0.007908912	8.11769	7.083762	0.01986037	0.3332898	0.2279861	1.764713	0.04151665	0.1447916	0.02985289	0.4481241	0.5210327	0.01045414	0.008284215	0.02895943	0.2158445	0.4688165	0.7546228	0.7650913	14.68722	0	3.221074	7.534702	0.4741592	3.215517	1.127428	8.725148	2.624831	2.882639	13.95591	0.8342632
TCGA-EM-A4FR	655	0	254.2611	0.04632382	2.082224	5.436008	10.46686	0.009015088	0.07320391	1.977776	2.182012	0.009422693	0.07302701	0.1761621	0.1647911	17.18329	0.009490758	0.0526456	0.2208422	0.562846	0.3589131	1.805368	1.217568	49.22323	0.01469775	0.7110748	4.368613	1.771052	7.315201	4.459677	13.53384	10.23959	1.450301	23.13647	12.70152
TCGA-DO-A1K0	655	0	136.0483	0.00849319	4.955021	6.771164	5.919635	0.1388403	0.6227571	2.036536	1.489319	0.01036556	0.9640119	0.559008	0.03399013	2.651782	0.01044043	0.05791349	0.2111268	0.3393948	0.5276008	0.8681676	0.7191421	18.81515	0.01616846	2.443882	11.38672	0.5208914	3.82328	16.13131	10.40718	4.397966	2.264231	9.359968	3.560675
TCGA-FY-A4B4	657	0	150.5598	0.03817205	4.257569	8.586044	11.03432	0.3476617	0.7962497	10.64826	2.568131	0.02329364	1.003739	1.239462	0.1171208	5.289005	0.04692381	0.2974722	0.4705477	0.4905972	0.7035277	2.822972	2.698832	16.51387	0.1017352	1.543565	6.312605	0.784424	3.876204	8.626957	11.3138	6.080968	5.155385	17.09576	3.52197
TCGA-FY-A3W9	658	0	145.9676	0	0.007558133	7.628723	9.638672	0.08540781	0.1656753	0.3767412	1.376823	0.01115867	0.05188865	0.1658239	0.3008583	5.824271	0.02247856	0.02375037	0.0954788	0.2995322	0.2432366	2.184832	0.5483683	25.53859	0.0580186	2.471427	7.9374	0.5583198	4.905927	2.857972	13.43948	5.529375	2.955006	11.57888	8.930812
TCGA-DE-A0Y2	658	0	111.0065	0.01580503	4.786797	5.484047	6.988403	0.02768238	0.3396755	3.348445	2.23128	0.01928934	0.7848471	1.248314	0.02635519	1.964577	0.03885735	0.08467769	0.1695335	0.4480818	1.128113	0.5733387	1.580815	14.08332	0.4964518	2.364358	9.631744	0.2895402	3.563254	10.03199	6.998463	2.765097	1.844285	10.92783	1.322598
TCGA-BJ-A45J	658	0	233.7008	0.1296347	4.201277	5.950763	8.380138	0.2201736	0.9137868	6.546855	2.661994	0.009588685	7.698875	4.005892	0.09432795	6.849993	0.0386318	0.107146	0.2675388	0.5176064	0.4912906	1.557464	1.363751	16.70429	2.46785	1.318753	5.172989	0.8072584	6.22722	18.31753	8.258252	5.694969	6.622316	15.63392	2.353838
TCGA-H2-A2K9	659	0	69.71922	0.002336083	0.01303515	8.998347	9.1999	0.01636652	0.05906609	1.802244	2.845408	0.01425543	0.03977326	0.0574027	0.2804733	2.653301	0.05743361	0.009102469	0.02227389	0.4314367	0.1864437	1.78181	0.5217046	26.56565	0.01778877	3.144566	10.43986	0.4205159	5.886224	4.886775	17.72393	3.982761	0.4881566	10.21934	0.682854
TCGA-IM-A41Y	664	0	279.464	0	2.946033	5.527985	6.905415	0.03197937	0.1904301	1.006141	1.526844	0.03342527	0.3626698	0.6329142	0.03653539	3.850668	0.01122224	0.04446443	0.1523272	0.2317033	0.1840287	0.6081662	0.744006	18.36305	0.06951676	1.402996	4.40185	0.6616965	5.265819	17.16375	7.999615	3.092481	1.138576	16.90198	3.542906
TCGA-L6-A4ET	664	0	276.8518	0.01745807	3.834344	7.754695	5.618043	0.3159692	0.4083079	1.820077	2.785406	0.04261358	0.5036471	1.064797	0	5.491976	0	0.008503096	0.06539409	0.230975	0.2729213	0.7957497	0.6051477	22.41273	0.03323486	1.89808	5.609851	1.40444	9.567491	27.77069	9.545289	6.105925	1.226914	21.15306	9.853302
TCGA-FK-A3SE	670	0	116.2572	0.07981835	0.02565973	5.743444	7.342604	0.3244768	1.009073	16.656	2.693388	0.003607953	7.96919	3.175458	0.08676057	3.190477	0.02180409	0.04031605	0.1006673	0.2681952	0.3551236	1.690318	0.8698367	12.54246	0.01125555	1.011752	7.772612	1.026623	8.34259	4.511218	7.982443	4.403156	3.262999	13.43206	1.026765
TCGA-EM-A2OV	674	0	78.43199	0	0.01463182	6.006167	7.329122	0.03674252	0.04972583	1.400089	1.305067	0.009600946	0.03720425	0.0345182	0.8657786	0.5468464	0	0.02298923	0.0294669	0.2336456	0.2006511	0.8401966	1.082404	14.9917	0.0149758	3.159622	9.511298	0.6641768	4.420727	0.6884913	7.812448	0.7500432	1.21126	4.766588	0.3884627
TCGA-J8-A3YG	678	0	169.6508	0.01430602	0.1844876	7.980898	9.919225	0.4877739	0.9151436	3.54542	2.044008	0.02095183	1.223257	1.119875	0.137408	5.360029	0.02813757	0.3121604	0.448184	0.4851557	0.5649991	2.558921	2.431747	15.29986	0.119831	2.136214	8.466688	1.002737	3.817225	14.02471	11.59224	6.798993	3.982562	15.62922	5.272233
TCGA-EM-A4FQ	683	0	281.7845	0.01999164	0.1776563	6.046013	8.550955	0.1478419	0.2443121	7.403916	2.659378	0.04473132	0.05672833	1.210552	0.06222801	8.487388	0.09010889	0.2336902	0.5400746	0.8384665	0.5510372	1.301246	1.985452	19.50876	2.435713	1.347338	4.815074	0.5732401	2.546861	10.61081	5.992091	3.521983	1.566939	16.12563	3.584401
TCGA-FY-A40M	684	0	125.2324	0.00760805	0.0117923	9.342189	12.27591	0.2576251	0.1731274	9.285766	3.404129	0.03249849	0.3526142	0.1535632	0.04567163	18.24143	0.009352357	0.09634464	0.08031278	0.2547227	0.2378727	8.312452	1.127341	14.12803	0.2172513	2.35918	7.027034	1.460414	6.485129	3.735337	15.34266	7.407277	3.326879	17.6508	3.590494
TCGA-EM-A3AI	685	0	130.8336	0	0	4.935366	4.960708	0.05665998	0.08690548	2.071726	1.988484	0	0.1759408	0.06387587	0.2481401	3.716158	0.009941596	0	0.02478566	0.1441202	0.08983173	1.448338	1.348164	14.369	0.09237561	1.630743	6.193231	1.391386	3.355244	0.8424059	13.08584	2.151378	7.277548	15.47435	9.359518
TCGA-BJ-A291	696	0	132.6404	0.004165682	3.538276	2.885201	4.472613	0.1361949	0.3317772	0.5645767	1.062504	0.01016806	0.1103251	0.0292457	1.639339	2.444199	0.01024151	0.04869431	0.08227421	0.2339495	0.2536328	1.065094	1.798872	17.86221	0.01586039	1.284925	3.787146	0.4180635	3.914436	0.7650195	5.504113	1.020939	3.249167	27.72972	0.2346961
TCGA-DJ-A3VB	697	0	254.0569	0.0180198	4.314029	5.866743	9.500041	0.07214065	0.4783978	8.150997	2.156185	0.0188506	0.4334134	0.7319526	0.2026118	8.983762	0.06328922	0.3059305	0.2647333	0.3225096	0.7031982	1.757961	2.588389	15.9613	0.1176145	1.032536	4.2205	0.3280633	3.195369	9.134561	5.262352	0.7072146	4.22527	14.8791	1.549312
TCGA-BJ-A45K	705	0	99.18878	0.01211881	3.719205	6.293859	6.672682	0.009433772	0.07149678	0.1022782	3.342074	0.004930153	0.053493	0.007090135	0.08622223	3.322119	0.01986307	0.007870086	0.0220094	0.2137801	0.09638828	1.364069	1.286942	21.10707	0	2.641771	6.706298	0.8043855	5.830476	2.617393	19.47533	6.100716	2.553716	19.58141	2.332156
TCGA-DJ-A3V7	706	0	235.6883	0.01032068	3.237753	7.487288	7.124068	0.232987	1.770114	4.273153	3.786869	0.02099321	0.4815917	0.7064619	0.09637556	5.228749	0.01691588	0.1742614	0.2506977	0.3715519	0.3934498	1.475291	2.257525	17.44056	0.07858974	1.503615	6.271534	0.7453178	3.759172	14.18765	7.709462	3.870884	1.976548	12.44121	2.809303
TCGA-BJ-A3PT	709	0	230.0572	0.01462869	0.1209287	6.201657	6.129384	0.740192	1.454843	5.512155	1.625817	0.02380488	1.143843	0.3594591	0.4423376	8.652276	0.0599421	0.2565009	0.342059	0.542443	1.360102	2.183161	2.688907	23.19841	0.1299601	1.004503	5.408144	0.4272308	4.929864	4.388001	9.058127	1.570595	2.385428	18.83562	2.023296
TCGA-FY-A3TY	709	0	124.4832	0.06457744	0.5714429	10.59723	9.224244	1.220183	2.634732	6.269065	2.899591	0.02149469	13.6823	0.1854713	0.07831571	5.879336	0.1443331	0.3888732	0.955577	1.553413	2.946495	4.265592	4.361935	14.51074	0.4917434	2.002802	9.117458	1.019366	3.506201	9.767262	10.65059	3.751299	4.147734	12.46803	2.105166
TCGA-DJ-A3UU	713	0	137.5525	0.02577688	9.876519	7.3142	6.932018	0.2106906	0.2769933	2.367426	2.848565	0.01572977	0.3007054	0.3393186	0.366792	4.444213	0.04224905	0.4352346	0.418403	0.7099099	1.894661	2.025416	2.414502	18.36691	0.06542848	2.196127	9.168943	0.9102202	5.549724	41.0787	11.7556	6.044411	2.685657	14.07067	3.232034
TCGA-DJ-A3VL	713	0	198.087	0.08680204	2.542035	6.790314	8.259325	0.2742557	0.1936521	10.71488	1.975588	0.2368026	0.1835249	0.923069	0.2588364	14.05319	0.08787327	1.681158	0.2747184	0.8602769	0.5083397	3.379474	3.329014	20.49883	0.05832167	1.157577	4.8015	1.098071	4.964932	4.219684	10.24309	5.788878	1.574622	21.02398	4.277884
TCGA-BJ-A4O9	714	0	190.4768	0.0240848	3.912274	8.19438	5.004148	0.06428087	0.08264534	0.2510941	1.719844	0.01259761	0.01952659	0.2777913	0.04130933	3.194422	0.02537721	0.05362605	0.09841784	0.2489731	0.2321381	0.4194468	0.633648	17.63797	0	1.950086	6.106375	0.6796452	3.271504	6.948653	10.68498	3.889276	1.445525	14.98041	1.008018
TCGA-EM-A2CN	715	0	170.7908	0.02030534	0.03524953	5.850289	7.632556	0	0.5596116	0.21774	2.365709	0.03469447	0.1229195	0.7199091	0.3413042	9.99061	0	0	0.02212636	0.39913	0.1837768	0.4994577	0.1977207	22.87497	0.3247038	1.934315	6.706827	1.837276	7.912819	19.52151	10.5868	7.488333	1.529295	17.97977	3.321669
TCGA-EM-A3FK	723	0	107.0571	0.003762649	0.01399684	7.990887	12.01354	0.105444	0.0951357	15.25938	2.511094	0	0.5551989	3.209563	0.05521373	3.35148	0	0.01466103	0.07943922	0.2113147	0.133122	0.6697784	0.6252407	15.67381	0.05730353	1.952118	10.17617	0.4135789	4.086332	18.44979	5.838599	5.0351	6.01528	10.03198	0.8304984
TCGA-BJ-A45G	725	0	158.5503	0	0.1008792	6.0302	5.121354	0.3134855	1.30106	0.6542986	2.248717	0.01489361	0.307806	0.392677	0.1139559	2.837264	0.04000318	0.03962485	0.09696264	0.2811703	0.3313444	1.090528	1.300222	22.65619	0.04646284	2.23013	7.493828	0.7257557	5.741204	3.27063	10.65378	4.718701	2.131306	12.79054	2.580297
TCGA-FY-A40L	726	0	172.5286	0.01045387	0.09289859	7.856782	8.96385	0.5045383	1.140973	5.86967	2.585405	0.02126412	1.26566	0.4587044	0.1301591	4.335516	0.008567091	0.278343	0.3417415	0.3575295	0.5103443	1.483051	1.648607	16.56458	0.03980197	1.773691	6.95691	0.5606511	3.02078	9.293189	8.592111	4.092282	1.905478	12.23121	1.845454
TCGA-EL-A3CO	726	1	100.7146	0.01635661	1.227054	8.054919	5.634267	0.763959	10.31326	6.108431	2.346714	0.08983129	52.82637	0.02870842	0.1691047	7.910932	0.0904802	0.756829	0.743574	1.497151	2.486368	4.510764	4.514103	15.28076	0.4982083	1.666903	9.226647	0.6774579	4.334609	5.679173	8.55488	4.807231	3.937824	12.99541	1.103135
TCGA-EL-A4KI	727	0	357.0148	0.08042867	0.03813207	5.410258	8.13894	0.04419455	0.08971666	0.3311733	1.372899	0	0.08949984	14.64794	0.03155678	39.04175	0	0.01843456	0	0.2452651	0.112888	3.363573	0.5708483	25.09992	0.05403945	0.773497	2.768062	0.5124913	3.770981	3.030139	8.790447	3.900708	1.413217	30.8384	2.922663
TCGA-MK-A84Z	728	0	163.7173	0.01158067	0.02512967	6.441744	6.590223	0.06761149	0.2635276	0.3794476	1.636469	0.007066844	1.117286	0.2947254	0.3321489	5.198521	0	0.0564046	0.07098324	0.3064308	0.3382593	1.599179	1.850821	28.22593	0	1.924903	6.084473	0.7286961	4.899142	2.073599	11.2941	5.80917	4.014552	16.20901	3.914757
TCGA-EL-A4KG	739	0	252.7656	0.01622775	5.835411	7.326512	11.36282	0.1440087	1.050384	3.412625	2.178273	0.003961049	0.5771339	0.3360906	0.2164807	10.42403	0.0319173	0.1770465	0.6321703	1.216327	0.7076556	1.407563	3.960697	17.33649	6.882897	1.393767	5.191656	0.8168854	5.412493	13.20413	5.586566	3.988063	4.180582	20.99634	2.220082
TCGA-EM-A4FV	744	0	170.461	0.0572635	0.7391042	8.6801	9.647639	0.4619719	1.566325	4.744955	4.315319	0.0508273	0.3151342	1.279173	0.1388916	10.96665	0.1279861	1.024348	0.6736253	1.02889	0.8309494	3.347226	3.48222	22.62717	0.01982042	2.785942	8.439057	1.185869	4.760317	12.48814	10.37988	6.675137	2.706948	17.34856	4.854899
TCGA-FE-A233	751	0	123.3659	0.01589389	0.03079394	7.030397	7.215791	0.09279339	0.5550759	4.311171	2.372656	0.004849445	0.357046	0.7287901	0.1219155	2.331421	0.0195379	0.06580063	0.1934888	0.2467577	0.2975084	0.6537228	1.007232	13.95367	0.03782143	2.531396	8.536242	0.3576303	3.933055	8.876368	8.37251	3.191061	2.993491	9.587871	1.194396
TCGA-J8-A3YF	751	0	193.2966	0.06609247	0.262733	9.007265	10.38472	0.3540907	1.066554	11.29681	3.472788	0.08540778	0.4265711	1.780982	0.3163688	9.546012	0.07646643	0.7725812	0.627525	0.5374594	0.7133384	4.515134	3.090274	15.6651	0.05920941	1.860257	6.408737	0.5511994	3.067045	11.02885	8.029522	1.555186	3.239368	15.28226	2.81917
TCGA-ET-A3DW	752	0	210.8406	0.01498383	0.05109408	8.011073	11.05474	0.2886846	0.9281942	14.68957	3.056625	0.03657419	0.04960452	0.2366908	0.02498582	7.697161	0.009209598	0.138662	0.3673711	0.2993831	0.4962225	2.891519	2.521587	20.64662	0.1854103	1.600495	7.432693	0.3640059	2.298453	15.5474	5.867407	3.916115	1.460071	14.67028	1.139663
TCGA-DJ-A3VK	753	0	188.2189	0	0.6306533	8.512488	7.350053	0.3077553	2.004423	1.257355	2.189808	0.02010437	0.6232453	0.7155827	0.1318502	10.58729	0.0202496	0.03209295	0.165478	0.4269849	0.6946247	1.674957	1.970158	28.6327	0.01567965	2.423862	6.461254	0.5182645	3.738286	7.785181	10.8761	5.225232	1.405878	17.58058	5.554872
TCGA-BJ-A0YZ	754	0	182.8696	0.02240442	3.869901	5.438711	8.313259	0.1465003	0.1132957	0.5405603	1.803941	0.005468718	0.05933652	0.05505258	0.1016186	2.027291	0.03304933	0.008729805	0.04577565	0.2661699	0.2064616	1.834548	1.157197	17.64665	0	2.144044	6.349233	0.463973	5.076053	0.9489132	6.893115	1.03931	3.845902	13.63357	0.9444777
TCGA-DJ-A3VA	755	0	172.951	0.006915099	1.852112	8.794718	7.828576	0.06459594	0.07430828	5.144337	3.639651	0.1350331	0.08502999	1.116612	0.03689938	7.006773	0.01700107	0.478264	0.1978005	0.4032968	0.4893105	1.17312	1.643118	11.23112	0.01316425	2.042552	8.202633	0.8151655	4.502388	22.47207	11.58876	6.461069	3.676396	16.924	2.95408
TCGA-DE-A4MD	764	0	316.99545	0.020852155	3.954384	6.2810825	7.8263115	0.02974909	0.26141699	1.3046268	2.742595	0.051294825	15.94826925	2.13672165	0.063589185	18.240445	0.0158591	0.34287294	0.09592765	0.20719735	0.7269831	3.6676565	2.204888	22.759405	0.2128534	0.77705445	6.740378	0.61781125	2.104828	6.956072	4.6767835	2.505901	0.40886205	13.61892	2.959713
TCGA-E8-A419	774	0	207.4789	0.1924713	0.4101981	10.31317	12.24537	1.844751	1.875626	12.86967	3.432276	0.1125575	0.6068411	0.2744765	0.3316478	10.73382	0.1084414	1.039004	1.193399	0.8444849	0.6565464	5.104582	4.808487	12.51927	0.03053391	1.870569	6.822351	0.8367806	3.541597	11.543	8.792328	5.979763	3.131124	17.48904	4.005335
TCGA-BJ-A0ZG	775	0	99.87907	0.01333147	0.1818384	5.099742	5.147218	0.7575763	0.4550526	4.381372	1.568094	0.03254092	0.3530745	0.05459724	0.1126344	2.303725	0.01092533	0.04328801	0.07566174	0.2783667	0.2303483	1.188945	1.533304	15.79083	0.08459689	2.702691	7.324072	0.8919549	5.034069	0.9742188	8.792107	3.841751	3.939209	14.63592	1.596456
TCGA-IM-A4EB	780	0	214.554	0.1569213	0.8498542	7.24695	13.59247	0.3880183	1.604558	9.863937	2.633717	0.03379684	4.863159	0.8424657	0.1477661	9.657553	0.04538796	0.7193393	0.4809213	0.5582819	0.5544258	2.519457	2.364298	15.32123	0.1405791	1.373318	5.324721	0.6249388	3.767847	12.12064	6.974494	4.204404	2.105518	17.52417	1.991521
TCGA-DJ-A2PS	797	0	136.5403	0.02775139	3.174433	7.062666	7.612083	0.2160281	0.730909	2.287004	2.676858	0.0451591	0.4987336	0.1623601	0.1851038	5.329586	0.01137133	0.4415404	0.3087018	0.6094329	1.198758	1.437075	2.158867	18.3153	0.07044029	2.36435	10.62843	0.7662711	4.04392	18.8517	7.839447	4.425436	3.467211	11.93549	1.226293
TCGA-EM-A4FN	802	0	283.894	0.004114059	0.09947643	5.221208	8.594039	0.1825454	1.315864	11.09033	1.611799	0.01506308	0.3190911	0.44047	0.09329969	10.04342	0.01011459	0.09618175	0.4679147	0.5243064	0.6329943	1.386993	1.83754	23.06075	0	1.129995	3.771192	0.8257655	3.383069	9.944784	5.536044	2.652727	1.793583	21.95042	2.320604
TCGA-EM-A4FO	802	0	139.1014	0.116421	2.446098	11.0377	7.46989	1.107662	2.180457	12.7282	3.646569	0.2894358	2.936504	0.9914138	0.1898202	16.56176	0.07420677	3.645846	0.9955132	0.959329	0.9969232	5.31701	6.256898	23.84828	0.262673	1.893992	6.619626	0.7006216	4.227993	8.408674	10.51473	6.652924	3.568073	20.38008	3.589701
TCGA-KS-A4I1	812	0	319.2959	0.03012948	3.676222	6.882791	10.9369	0.1266517	0.3123384	12.9863	5.291482	0.04412602	0.07979579	1.565306	0	21.58323	0.01481492	0.1408782	0.352939	0.4750913	0.4313487	2.314329	1.919738	26.56807	0.02294295	1.241334	4.320481	2.217427	7.032187	16.94895	8.563381	8.225779	3.798788	21.04518	8.503509
TCGA-EL-A3CM	813	1	163.0734	0.004387642	0.1088119	5.289995	5.745033	0.3893692	1.636338	0.9213948	1.996391	0.01606476	15.72899	0.978027	0.1463295	4.838695	0.03236161	0.1111259	0.3316911	0.4075325	0.4584823	2.769112	1.356026	17.16205	0.735041	1.845967	8.210358	0.314528	2.565066	12.78172	8.038382	3.893743	1.235345	15.92451	1.119677
TCGA-EM-A1CS	817	0	86.9875	0.003505874	0.08259713	9.121172	5.127208	0.1064355	0.8731371	0.8510976	1.947564	0.05134515	0.4974139	0.7199431	0.01870755	4.56849	0.05171605	0.08196312	0.2339925	0.4013607	0.7384549	0.9890575	1.187409	24.48027	0.01334824	2.327121	10.95608	0.7595404	4.560108	15.29539	12.9369	7.193118	1.949488	11.45019	5.300569
TCGA-DJ-A3V6	818	0	192.1659	0.008925133	0.2102729	8.56153	10.71541	0.3439105	1.252442	3.549126	2.623711	0.01089273	0.2194918	0.5561078	0.06548443	5.867729	0.09874269	0.07824707	0.4984346	0.7470489	0.558105	2.282005	2.909506	18.29375	2.344723	2.028272	6.569688	0.7677576	2.81771	8.228712	8.344012	2.345593	1.362453	11.31771	1.842781
TCGA-DJ-A4UW	819	0	150.4939	0.0253599	1.863163	6.191539	6.402685	0.7995177	0.7373865	2.20323	2.775076	0.02579218	4.381644	0.4154323	0.422881	5.368293	0.0207828	0.1729245	0.1755924	0.328671	1.891833	2.409876	1.623891	20.75966	0.1931102	1.409688	6.92842	0.9897585	5.620072	15.36423	8.749945	3.9472	3.603523	17.96912	3.77928
TCGA-EM-A3OA	822	0	190.9263	0.002134814	1.306358	7.949264	7.723505	0.01495644	0.04318172	0.2829734	1.820411	0.01042178	0.06057754	0.1049141	0.2990268	1.619821	0	0.04159115	0.02326268	0.1683122	0.07552943	0.9074231	0.8676513	12.58789	0	2.240742	5.796276	0.408091	4.178624	1.198217	7.844692	3.075312	2.839066	11.69237	0.5391206
TCGA-EL-A4KH	823	0	360.6624	0.004219457	0.1831216	5.463208	5.584315	0.847426	0.6667859	2.620523	1.999671	0.02574829	6.21007	1.00719	0.03940173	15.64993	0.01037371	0.06576388	0.1264413	0.4055825	1.145666	1.586401	1.665786	18.36966	0.01606513	0.8600101	3.54539	0.9006934	5.563493	15.6214	7.22358	6.249842	1.291942	43.01765	7.061856
TCGA-DJ-A4UT	823	0	180.64	0.06814959	0.1300064	8.967453	9.430166	0.4529689	1.338724	4.86411	4.164276	0.1279593	0.9619487	1.012112	0.1468588	12.84708	0.1933254	1.113236	1.035375	0.724707	1.505334	5.559387	5.387571	19.50972	0.4391069	2.525501	7.100622	0.4760038	4.244622	7.172368	11.02474	6.049108	3.325541	19.21883	2.564349
TCGA-J8-A3O1	827	0	117.2063	0.006916403	9.189408	9.230593	10.90216	0.04845609	0.1530165	13.20577	2.34342	0.01266174	0.2028021	0.1031847	0.09226586	3.71592	0.01700427	0.1010607	0.09656368	0.3884332	0.358516	0.4906023	1.273748	12.49337	0	2.559325	13.38399	0.4076596	3.444861	8.813888	6.746657	3.120709	2.242462	7.714861	1.304258
TCGA-DE-A3KN	831	0	170.1736	0	4.361948	7.114899	6.11082	0.4450407	2.571452	0.4981393	3.812383	0.05221213	33.54183	1.242351	0.01037642	3.55582	0	0.0909241	0.1827619	0.2898268	0.9119886	1.902776	1.827653	23.37838	0.04442279	2.085583	7.400152	0.8611669	5.353341	9.378845	13.84325	5.574029	1.541554	14.54977	7.421632
TCGA-DJ-A2PR	835	0	93.44678	0.003887077	0.04337911	10.01323	7.986773	0.08169819	0.06879724	1.539927	3.772522	0.04269603	0.05882656	8.609907	0.03629793	7.446717	0.0860089	0.3180631	0.2541406	0.424011	0.8155507	2.27078	2.250424	15.29078	0.02959926	2.232745	11.27474	0.4706005	4.784519	41.91886	11.15032	3.864085	4.610205	19.03239	1.65409
TCGA-DJ-A3VM	840	0	145.2668	0.02459692	8.118008	7.876024	4.723605	0.2680615	1.015794	0.573922	1.90737	0.02001296	1.411436	0.5108623	0.1640633	7.602483	0.01007876	0.01597351	0.07259095	0.2346594	0.3271816	0.8734744	1.141141	22.72053	0	2.082192	7.163551	0.3134631	3.291909	2.764419	10.21796	4.239351	2.283182	15.21741	3.21723
TCGA-EM-A2CS	841	0	169.70915	0.001952393	1.4696015	7.444943	8.5300565	0.036967015	0.10962195	1.1807845	2.339489	0.065106065	0.29839125	4.982756	0.09734955	6.356739	0.024345012	0.049858165	0.08567254	0.4891119	0.3273786	1.290643	0.82133645	21.07045	0.6848611	2.179403	6.9810535	0.7238268	4.0141075	10.9469265	7.7461695	5.9898515	3.407291	20.06698	2.3335515
TCGA-J8-A3YE	847	0	158.1387	0.007522532	0.03031534	9.161006	7.046363	0.01756754	0.2472619	0.7450427	1.955291	0.02295228	0.3984579	0.1980484	0.1956858	2.313267	0	0.0659504	0.08197164	0.1909258	0.4858714	0.71011	0.6648205	10.61469	0.01432062	2.201475	7.444187	0.6111529	3.922778	5.338197	11.71105	2.587313	2.000495	14.32161	1.014681
TCGA-EM-A3FJ	850	0	243.6087	0	5.612589	7.36866	6.672003	0.775967	0.4513463	1.700461	3.079186	0.008628205	0.4145917	0.4529053	0.05658621	6.971806	0.008690532	0.06886674	0.1829624	0.2825094	0.5089725	1.288958	0.9540315	27.69993	0.08075094	1.710634	6.828451	0.8164927	4.715932	30.41541	7.676255	3.904958	1.380889	16.80197	3.678487
TCGA-ET-A3BN	859	0	109.4453	0.04234996	7.910389	6.923682	7.724451	0.05394589	0.2725638	8.434676	2.196982	0	3.576038	1.128477	0.0975831	2.16825	0.00946538	0.06000551	0.117992	0.3326465	0.6620553	0.7372456	0.745702	14.44592	0.01465845	2.018416	10.70551	0.4293129	4.693118	15.11087	7.834321	2.444811	2.550718	13.67569	1.561754
TCGA-BJ-A45H	865	0	175.7838	0.01550024	4.465448	6.99666	8.222282	0.2051223	1.05163	2.493203	2.845075	0.06305784	1.632278	0.2992589	0.2412382	6.416217	0	0.1811885	0.3272501	0.5412795	0.9522543	1.764187	1.903051	20.41685	0.09835919	1.419133	6.468078	0.7819095	4.544243	16.7593	7.709256	5.396707	3.60721	12.64509	3.140418
TCGA-DJ-A2PX	881	0	168.1317	0.113587	0.4861449	9.206316	7.107898	0.3679444	0.3705756	4.687654	3.710555	0.2146496	0.2287395	0.3086911	0.07820736	9.048558	0.1351251	2.277186	0.5115645	0.9418386	1.178776	3.636707	4.781717	20.90969	0	1.553538	8.689576	0.9105571	4.627095	13.41182	9.357205	6.338691	3.249636	19.93089	3.737717
TCGA-FY-A3NM	885	0	85.8397	0.005369828	0.01997545	5.506311	5.819566	0	0.0610974	1.439555	1.611932	0.04587544	0.07110804	0.01884978	1.096005	1.214738	0.006600975	0.0418467	0.03108557	0.1333892	0.2783483	0.6444866	0.8667305	15.09265	0	1.556852	11.33687	0.6886077	5.197534	0.5855317	7.529748	5.482471	2.655241	11.35915	1.114052
TCGA-EM-A4FH	892	0	142.4274	0.003503737	0.00651685	5.288663	8.335456	0.03272942	0.03100626	2.097746	1.543091	0.004276154	0.09279399	0.01229922	0.05608845	3.310755	0.01722817	0.01365219	0.00715867	0.1854215	0.05477378	0.9298655	1.164434	18.22234	0.04002031	1.855979	7.104508	1.752576	5.452656	0.7319296	7.274703	4.783922	3.816448	19.64297	1.755716
TCGA-EL-A3N2	902	0	140.7393	0.01070624	1.980268	8.778835	8.367908	0.08334177	0.9745173	1.541379	1.822427	0.008710995	1.208452	0.8205464	0.08569375	3.389005	0.03509568	0.111244	0.3256869	0.3738697	0.4316392	1.466879	1.178486	17.7852	0.01358763	2.329958	8.437577	0.6367216	3.39062	18.5415	7.739776	2.297841	1.807043	10.88833	3.505622
TCGA-EM-A3AQ	904	0	250.4253	0.02158316	0.1043746	5.915395	4.469472	0.221776	0.3001426	3.568071	2.453936	0.02634128	1.249387	0.7955186	0.06910143	5.777562	0	0.1766059	0.1940299	0.47553	0.3622705	4.032891	2.339209	24.96347	0.0986107	1.317372	5.504967	0.7220214	4.691179	12.98362	10.092	3.688262	1.355878	24.14747	4.234554
TCGA-EM-A3SX	908	0	143.1064	0	0.02565025	8.713723	7.142256	0.08695526	0.6171751	3.284197	2.262504	0.04544341	0.1956622	0.7697122	0.02207635	3.100165	0.02034297	0.08866253	0.1324293	0.3574614	0.3948682	2.062064	1.821603	19.75894	0.01575195	2.096838	8.618577	0.790867	6.094273	12.4368	14.57672	7.275978	2.613595	13.62605	8.415973
TCGA-EM-A3SU	911	0	208.4467	0.153309065	2.82426315	8.319837	10.61554	0.2550199	0.47194385	10.740735	3.2661565	0.22069485	0.46771255	1.831727	0.13234075	11.948065	0.08008506	1.983027	0.57024995	1.4467375	1.49885	3.325487	4.3989155	13.809505	0.097879555	1.725671	5.2063895	0.57009475	3.168762	13.48743	7.063964	3.805045	4.8621505	22.629405	1.8942045
TCGA-E8-A413	912	0	156.6035	0.008168091	0.9115449	8.304015	9.485667	0.9156059	1.156534	3.558294	2.688068	0.04485955	1.653349	0.2222124	0.1089636	7.554599	0.1305304	0.2864402	0.634169	0.6219311	1.041693	2.429907	2.623815	13.19071	0.71528	2.336981	7.835873	0.7676941	4.45358	20.4523	10.81238	1.73603	3.025589	15.31319	3.586802
TCGA-DE-A4MC	913	0	158.3055	0.02820496	10.79155	7.877822	9.488335	0.6257429	0.5125701	1.375727	3.076879	0.03872576	0.58025	0.5136054	0.09876784	5.557927	0.04333944	0.2197993	0.4634175	0.392198	0.5395555	2.384826	3.190477	16.73028	1.087297	1.587051	7.134133	0.3650603	3.124414	9.51179	6.583549	4.735152	2.723562	16.10275	1.862494
TCGA-DE-A4MA	916	0	504.8342	0.006021132	0.1269235	4.397927	8.696517	0.05624514	0.3425394	4.779702	0.8492216	0.01469705	0.1822462	0.2219287	0.03212912	15.55034	0.01480321	0.1407668	0.17633	0.442201	0.6044017	1.360867	1.491241	14.12315	0.4814212	0.8597158	2.701734	0.7289663	3.461878	8.438404	4.663024	3.711279	2.134964	43.79373	1.656255
TCGA-DJ-A4UP	916	0	147.1704	0.03885404	0.8511495	8.364081	7.374585	0.3226194	1.959332	5.831717	4.675131	0.3477439	3.626077	0.3788608	0.05759097	9.60322	0.04245526	1.219558	0.4380862	0.6201232	4.301555	3.865675	3.966134	23.87993	0.09862174	1.675132	6.945486	0.6533306	4.736601	7.695407	11.43993	6.352278	3.353989	18.79961	4.515456
TCGA-E8-A44M	917	0	103.2083	0.2393626	1.249549	11.8215	8.611637	3.119157	1.567494	7.885638	4.84019	0.3330297	0.1358432	0.5209474	0.1724292	13.32255	0.3766292	3.124438	1.369352	0.8479353	0.7799003	6.231134	9.632129	22.79339	0.2187234	2.134101	7.157156	0.9151308	5.398221	12.13254	13.75584	4.6814	3.270656	23.87211	6.23519
TCGA-BJ-A290	919	0	247.7476	0.003665307	4.281306	9.031208	15.08436	0.5478191	0.3150933	4.470846	5.254725	0.1028869	0.2565502	2.052187	0.05378532	10.75303	0.02703394	0.007140872	0.08237662	0.3523165	0.247293	4.373399	0.9814876	23.10446	0.1255974	1.969531	5.361228	1.541452	3.811808	19.33556	8.964771	5.333831	1.173867	13.40662	4.465363
TCGA-MK-A4N9	919	0	205.4123	0	0.03837105	6.376165	7.182987	0.01111788	0.1083347	6.182829	2.667819	0.01743084	0.2972005	1.35365	0.1143164	5.003355	0	0.04637524	0.07133088	0.2982194	0.9205148	0.9553043	0.8213283	22.61565	0.1087562	1.364698	7.460067	1.129997	6.599021	35.22073	12.16937	4.977002	2.391766	15.75622	8.70934
TCGA-EL-A4K2	928	0	142.3962	0.003829107	0.2682631	6.198538	6.996048	0.3576879	1.118225	4.813216	2.706497	0.04673253	0.630198	0.3696376	0.07662129	6.947673	0.0847262	0.3729996	0.3233693	0.8477815	1.798959	2.276159	2.954465	19.84867	0	1.506642	6.172111	0.701473	5.478307	2.922709	9.763067	4.293235	4.017567	18.42045	3.525337
TCGA-DJ-A2PP	930	0	106.1553	0	0.02354679	7.50037	5.28586	0.02418923	0.1833256	0.174835	2.763195	0	0.9927913	0.02423985	0.4467726	1.025123	0.01697703	0.01345318	0.03762302	0.1752607	0.1988565	0.9014112	1.074374	16.41046	0.01314564	2.645543	8.287323	0.2915047	2.287766	0.9491307	8.574937	2.218875	3.059079	10.85113	1.180877
TCGA-DJ-A1QF	931	0	118.8756	0.004687601	0.03632835	7.173726	5.217122	0.1258912	0.7259499	1.96528	2.659759	0.02288403	1.724768	0.3866914	0.02188666	2.104248	0.02304934	0.04109643	0.180376	0.3645153	0.827305	1.102455	1.222986	19.14907	0	2.398787	9.954718	0.4032367	3.003325	21.23925	9.706102	3.425072	1.784822	8.459971	3.040272
TCGA-DJ-A3V3	931	0	229.8019	0.05403158	0.1185351	7.524985	8.539894	0.8347368	3.126375	9.755644	2.506518	0.08623331	0.4245789	0.2699119	0.05544533	10.85164	0.03065514	0.6639861	0.4161034	0.6598637	0.6976251	2.697078	3.272888	24.78012	0.06329829	1.585542	5.53112	0.7614086	4.760815	12.97358	10.25834	5.210021	4.084742	21.63828	5.799056
TCGA-E8-A432	931	0	134.8686	0	3.905608	10.28284	7.36113	1.992437	1.329772	1.264869	3.473601	0.01426385	0.6927584	1.24446	0.04677317	13.51303	0.02873377	0.09866835	0.3157332	0.4922799	0.4936305	2.839047	2.985287	25.37372	0.6378077	1.923522	6.558782	0.4344175	2.396164	11.1275	13.20613	4.242978	6.313795	22.28493	5.435589
TCGA-E8-A417	938	0	169.6785	0.06262528	4.555029	8.059111	7.443029	0.4002637	1.466758	2.410311	1.750862	0.02815892	0.043647	0.2256195	0.1494981	5.040713	0.09724226	0.7641593	0.4556923	0.6478882	0.6291754	2.314891	2.749009	16.33388	0.02509885	2.464482	8.636693	0.6983343	4.360664	15.07995	8.512286	1.232869	1.338366	14.78701	6.311673
TCGA-EL-A3CW	938	1	102.0447	0.1352169	2.046927	8.207556	6.03781	1.184157	3.326263	5.185656	2.92885	0.2612915	7.247514	0.2669928	0.07515892	6.810647	0.08310914	3.907605	0.5947454	0.6084886	1.047649	3.349075	3.655394	16.20852	0.193059	1.805396	9.992757	0.9334022	3.427649	3.29481	8.92076	5.593827	3.008955	14.13356	2.02031
TCGA-DJ-A4UL	939	0	430.9936	0.02867155	7.175614	5.451666	8.249521	0.323627	0.4107983	1.843296	2.698476	0.02916029	0.04519915	0.9393639	0.03187356	13.50113	0	0.4096316	0.3091741	0.5419033	0.6408777	1.5337	1.841006	22.45992	0.05458193	1.192726	4.670854	1.202742	6.535011	25.53755	7.789209	7.332121	2.140055	28.68758	6.531147
TCGA-EM-A3AJ	941	0	120.4955	0.1421911	0.2115771	9.797133	10.55977	0.3874057	1.899461	5.795485	3.004357	0.3065836	1.434602	0.8818059	0.2845276	5.763046	0.2097498	1.819107	0.6907877	0.6296351	0.9359445	4.8679	4.660375	15.29931	0	2.081909	9.055524	0.3850677	6.590975	1.982966	9.277523	3.203877	2.904555	20.44041	3.678824
TCGA-BJ-A28X	942	0	114.023	0.1640606	4.358902	12.74985	9.406741	0.9718528	2.853115	8.861898	3.714889	0.09767247	0.7266945	0.6110202	0.2028452	6.260941	0.1869182	2.946816	1.561545	1.551484	1.797631	4.832791	6.962674	16.04925	0.5332319	2.40313	9.649264	0.6119377	4.449741	13.55134	11.71874	5.232414	2.226835	13.42701	3.429413
TCGA-E8-A44K	943	0	193.3743	0.04621065	5.008048	6.862894	7.586608	0.960459	1.045719	8.348305	2.087616	0.0112796	0.2884804	0.1135497	0.3082285	5.052557	0.03408325	0.1710553	0.4059863	0.5739479	0.6577726	1.378449	1.74608	17.90139	0.8093336	1.70241	5.1187	0.6257151	3.491046	13.27341	7.684285	3.161809	1.380349	16.65149	3.83484
TCGA-E8-A415	944	0	171.4755	0.01847797	0.185208	7.596509	7.866294	0.7983121	0.9538693	4.008758	1.832283	0.01127577	0.3029469	0.3621543	0.04108314	4.259829	0.0681433	0.1259978	0.2726628	0.4590021	0.4814422	1.32399	1.443978	16.08153	0.2814115	2.024071	7.031308	0.9860856	4.760665	10.72646	9.408905	2.61818	3.029367	13.12582	3.531425
TCGA-DJ-A3UM	944	0	146.4465	0.0181021	0.0523746	6.024464	6.551556	0.1056856	0.5759363	3.275674	2.279225	0.003682133	0.3881029	0.6619171	0.06842066	4.542864	0.04450478	0.1116792	0.2054742	0.4529237	0.5113668	1.467938	1.350741	18.66428	0.356096	2.150606	7.783497	0.4758045	3.617211	20.28586	9.027803	2.763146	3.713664	14.81153	3.257614
TCGA-EL-A4K0	944	0	108.0602	0.008370905	4.460703	7.905561	7.655548	0.4593958	0.7672383	3.945859	3.883426	0.1379202	0.5621615	0.5436133	0.03908419	5.355419	0.01029011	0.2364728	0.5501477	1.283788	1.628888	1.704562	2.161803	21.55452	0.5577482	2.335704	10.01704	1.213471	4.672981	25.21413	12.75163	9.654144	4.741294	17.32007	6.194868
TCGA-IM-A41Z	946	0	166.8339	0.009101067	0.05642575	7.544549	5.664986	0.1700314	0.2991476	6.302905	1.795095	0.02221489	0.447637	0.2236332	1.444774	5.876166	0.1342522	0.372351	0.2417333	0.6880547	1.340396	2.002977	2.504492	18.20504	0.103954	1.755784	5.845137	0.101486	3.481707	1.06029	7.819911	2.653262	1.42134	18.85521	1.290943
TCGA-E8-A242	950	0	164.8853	0.07161096	0.1690544	6.340203	7.040699	0.1543705	0.5849723	6.74378	2.104543	0.09412089	0.3543035	0.2852162	0.1028786	10.81914	0.06771485	0.472204	0.7071754	0.8983503	1.942114	2.400883	3.42821	14.95964	1.216443	1.561043	5.352081	0.2895781	3.365617	8.091475	6.648239	3.243825	3.47385	17.19017	0.8616861
TCGA-E8-A3X7	951	0	240.302	0.03984492	0.2007157	6.764778	7.163565	1.023558	0.4155725	5.185082	1.520666	0	0.5653203	0.1573517	0.09301901	7.370447	0	0.1358476	0.2238755	0.371163	0.3524269	1.214353	1.808136	17.02246	1.024011	1.194293	3.801598	0.6109271	4.402735	11.41921	6.134346	3.311932	2.348848	17.32981	2.921643
TCGA-E8-A433	951	0	338.3363	0.01950737	4.317696	6.716014	8.880865	0.387226	1.633821	4.394299	1.344037	0	12.71301	0.479339	0.299266	9.99791	0.02397985	0.2470319	0.2789958	0.4424363	0.5457144	1.70992	1.713684	9.674466	0.5384737	0.8983197	3.999836	0.6603488	5.336225	11.29325	5.28045	1.011924	2.059621	24.92703	2.598937
TCGA-E8-A416	952	0	87.463	0.007252948	1.202883	6.732245	8.495957	0.4996702	1.265358	1.188236	1.981245	0.05753734	2.785293	0.03182516	0.09191765	3.469459	0	0.2119565	0.1136114	0.2585004	0.310317	1.805551	1.608246	10.96895	0.4280298	2.577138	8.717667	1.733092	6.360236	3.300838	9.720138	1.363105	2.953033	13.23406	2.136915
TCGA-E8-A434	953	0	158.4117	0.003747716	1.022361	7.741599	8.863041	2.012988	1.781453	4.777887	4.072687	0.009147839	0.6168026	0.2170684	0.1349867	3.95636	0.009213919	0.1022199	0.2501338	0.4128568	0.4378674	1.435319	1.729446	16.59763	0.2425735	1.981134	6.545721	1.510438	5.94092	9.123758	9.871782	1.027303	2.807751	18.72564	5.119712
TCGA-ET-A4KQ	955	0	137.3415	0.005932782	4.938075	5.154417	5.294319	0.04156487	0.1762569	0.9896277	1.917176	0.01810174	0.05611626	0.1561944	0.1622456	2.914846	0.029172	0.005779221	0.03838501	0.2530976	0.226986	1.192088	1.381449	21.26127	0.02258843	2.463705	8.035907	0.6804662	4.739815	4.72079	10.88239	5.073681	2.063182	14.34059	3.171492
TCGA-DJ-A3UO	957	0	154.7992	0.003779962	5.275309	7.486695	6.495079	0.061792	0.1338028	3.253949	4.591833	0.01383982	0.2002192	2.95232	0.05042526	5.148331	0.05575918	0.03682123	0.1081226	0.3021007	0.2021568	0.9807448	0.6921296	21.55644	0.1727016	1.668583	5.602722	0.668384	4.82957	19.54124	7.737812	4.258925	2.762067	16.92318	3.61288
TCGA-E8-A414	958	0	99.29809	0.01037722	0.07934996	9.050787	7.790221	1.615611	2.750619	3.039537	3.852479	0.02110823	4.541296	0.2853473	0.2999398	4.849848	0.08504283	0.4784749	0.5512587	0.4520411	0.8367485	2.115907	3.719697	15.71155	0.1580407	2.563742	9.417848	0.9643034	4.702228	14.29318	11.09852	4.78848	4.425187	13.08629	2.849916
TCGA-FE-A231	961	0	163.6227	0	0.1433192	6.92782	6.990624	0.05998237	0.8009533	3.621341	2.171397	0.006966044	0.03779138	1.53776	0.04187817	3.140526	0.03508182	0.07784007	0.3731773	0.4222674	0.5682473	1.596381	1.087404	25.38169	0.01086581	2.087191	8.254775	0.2091259	2.374351	3.981583	5.579237	1.826209	0.6679181	13.76388	1.316572
TCGA-EL-A3CL	963	1	154.9897	0.009186483	0.03986873	7.875817	7.744489	0.3325277	0.9987749	1.771799	3.291282	0.01681754	2.26788	2.104145	0	3.290365	0.01129268	0.07158964	0.1188728	0.401825	0.634916	2.784897	1.200799	20.82504	0	1.662122	8.250514	1.13414	7.656579	14.28219	8.914439	8.659116	5.514423	13.56077	2.785745
TCGA-J8-A3YD	968	0	128.6506	0.01284698	2.540836	6.498582	8.065648	0.1700104	0.1948956	4.821664	2.633445	0.01045277	0.1215154	0.2405169	0.3541865	3.259368	0.01052828	0.05840077	0.09041094	0.2821254	0.2395942	1.367492	1.146711	18.97073	0.1467405	1.969688	7.592916	0.9959744	6.009028	5.296188	9.221341	4.347292	2.138222	14.25473	2.179926
TCGA-DJ-A2PV	973	0	134.7562	0.003843243	1.124669	6.927104	6.030916	0.2961819	0.5733235	1.596973	2.660414	0.06097658	1.563136	1.679628	0.05639638	4.519075	0.03779511	0.1572382	0.2486572	0.5396023	1.558951	2.21615	1.696242	18.77858	0	2.215945	10.52275	0.5081496	4.322314	30.02315	12.75521	4.578036	2.630781	11.55235	2.264647
TCGA-EM-A2OY	983	0	149.1446	0.004100131	1.342198	4.024433	4.270082	0.0383005	0.2021539	0.3663907	0.7378095	0.01000805	0.05429453	0.007196373	3.522445	0.8502205	0	0.03994005	0.05026316	0.1682728	0.2091592	0.5308019	0.7073579	13.80685	0.04683243	1.979734	7.93191	0.2547287	3.734056	0.5435583	9.045247	0.8470009	2.256484	7.079776	0.2255676
TCGA-DJ-A3UN	986	0	202.145	0.03575538	4.088764	6.216629	7.346654	0.148445	0.6026983	4.928779	2.290686	0.06303244	0.473478	0.5299421	0.132495	3.969318	0.05860408	0.2631593	0.2083384	0.5020158	0.9054538	1.761547	1.673539	27.55603	0.01512609	2.061158	6.350581	0.6328701	3.857155	29.29119	10.20363	5.800755	1.445379	14.66211	6.472643
TCGA-BJ-A28V	987	0	80.92188	0.01686169	4.363535	7.526212	6.854411	0	0.04263349	0.0602709	2.529431	0.004115786	0.02551827	0	0.1529574	3.00382	0.06632828	0.01971029	0.0275608	0.2003209	0.07769207	1.118741	1.259968	19.42948	0.03851944	2.525185	8.188567	0.6285394	5.105377	1.629594	11.49742	2.857724	2.591798	15.34847	1.495402
TCGA-KS-A4I7	987	0	197.8472	0.007155912	10.27516	9.371505	7.625507	1.10295	1.013218	2.611118	1.84453	0.02620041	0.4061127	0.5903082	0.01909219	9.004456	0.03518623	0.1951794	0.2826654	0.5023553	0.5828917	1.285384	1.719273	29.48524	0.02724537	1.466318	6.118509	0.8435531	4.438581	15.44149	10.44503	7.306022	2.786028	18.58639	4.852232
TCGA-MK-A4N7	987	0	169.4863	0	0.01503711	7.629706	7.307619	0.02427444	0.1971122	5.227405	2.538886	0.01268599	0.3932718	1.362214	0.01848851	3.869998	0.03407367	0.08100342	0.1156264	0.2544619	0.8723491	0.6971297	0.7151049	21.43016	0.09234363	1.710743	8.522327	0.7782444	6.138499	38.21628	9.851918	7.548303	3.043943	12.38438	3.350714
TCGA-EL-A3T2	988	0	66.57862	0	0.05062408	7.616242	5.199082	0.1492325	0.2513345	0.8829908	1.54242	0.0519933	0.2014772	0.07477242	0.1989089	2.20851	0.04364073	0.0345824	0.03143165	0.2185505	0.3534413	0.867493	0.7214386	16.33094	0.01351674	2.391322	10.7845	0.5825016	3.214701	8.769058	13.43722	7.159157	3.537445	8.816233	3.132011
TCGA-DJ-A3US	998	0	112.1378	0.07356978	0.312086	8.029891	8.275786	0.1989369	1.16994	10.12088	4.092767	0.217383	0.593323	0.4757292	0.2376098	5.647909	0.05711824	2.444172	0.7832167	0.5854725	2.038982	2.859386	4.065476	19.91856	0	2.067985	8.010158	0.8820588	4.492825	5.237715	10.83559	4.00065	4.195536	18.72797	2.828319
TCGA-DJ-A4UQ	1005	0	136.747	0.04726996	0.1918271	7.907897	11.2534	0.4716688	0.4074494	11.77622	2.844664	0.03671237	0.6747314	0.79195	0.09745456	9.214783	0.02113004	0.2009299	0.2224261	0.5940666	0.8026127	3.143227	2.055819	20.57817	1.832476	2.06087	8.087985	1.156898	5.924656	10.51836	11.62966	8.434706	3.472793	15.86939	2.458127
TCGA-EM-A3AN	1006	0	179.3088	0	2.984589	7.264545	8.844353	0.2647025	1.129502	1.678203	2.849975	0.01627474	0.1387443	0.1989423	0.01778906	5.734642	0.008196153	0.1298982	0.1680133	0.4860699	0.3072119	1.325328	1.623095	25.02406	0.01269287	1.47161	7.321351	0.7859767	4.705205	9.656106	8.880076	5.346451	3.56382	16.36645	1.882664
TCGA-ET-A4KN	1009	0	717.3121	0.1039513	0.3123289	2.19157	4.091366	0	0.3234867	11.07554	0.5012414	0	0.0151268	0.4631445	0.06400274	54.60548	0.1179548	0.3427285	0.3539807	0.2504478	0.2697479	2.225665	4.680214	9.780419	0	0.6449466	1.31567	0.1401183	1.948288	6.406318	3.519653	2.433803	1.076429	45.63686	1.839149
TCGA-KS-A4ID	1011	0	183.9366	0.06299916	0.139961	8.016572	11.61191	0.5026714	3.869385	4.769565	3.353307	0.2178483	0.625683	0.2948624	0.2031011	11.9875	0.09035023	1.779687	0.8688391	0.9752469	0.7300084	2.962161	5.328758	21.35089	0	1.258872	5.357033	0.5352407	2.831279	3.317243	7.690676	4.564311	3.304991	15.79675	2.352345
TCGA-ET-A39I	1011	1	112.5244	0	3.346089	5.462532	5.471982	0.04184507	0.6297412	2.193637	1.880395	0.01749481	0.05423476	0.4025533	0.5163116	2.592489	0	0.02094544	0.0414912	0.2283558	0.203453	0.9665426	0.8116992	20.75205	0.01364442	1.945191	8.287957	0.3025652	5.489196	3.471653	7.564231	2.127844	2.378997	14.04566	0.5178272
TCGA-L6-A4EP	1016	0	415.0857	0.08776048	0.07617493	6.019152	10.4775	0.2459388	0.4437914	12.42575	3.13633	0	0.5091267	1.807326	0.1482935	13.41442	0.05753677	0.0455941	0.127508	0.4612785	0.2695774	3.215922	1.26945	25.05766	0.3341387	1.294521	4.121445	1.603068	6.771234	14.5322	6.572252	4.047843	3.145257	23.45019	6.96878
TCGA-E8-A438	1019	0	311.9165	0	0.040008	5.593318	6.889469	0.2009312	0.152282	8.726562	3.38481	0.1155088	0.08138248	0.2491727	0.1147787	13.82726	0.01057666	0.03352521	0.1435642	0.3670543	0.3079481	2.158127	1.639181	38.14593	0.06551765	1.153483	3.728722	1.363764	6.090965	6.703118	13.02295	6.690253	1.833883	26.12265	8.320641
TCGA-EL-A3H2	1019	1	65.08964	0	4.60696	5.524895	6.855788	0.1230043	1.393217	0.6637709	1.558879	0.05933803	0.5825108	0.028445	12.48	4.630448	0.06972778	0.1262964	0.26214	0.4638404	0.453374	1.121169	1.736757	11.14506	0.03085231	2.857194	9.301303	1.303758	5.468618	0.9370689	10.47837	3.630225	3.311715	15.18545	1.45556
TCGA-DJ-A2QA	1020	0	397.7795	0	3.161233	2.594695	5.746526	0.01402525	0.2657368	1.216461	0.7853829	0	0.8293673	0.2424418	0.1201754	12.05742	0	0.1287056	0.05726264	0.155671	0.1433011	1.101454	1.576411	20.34612	0.06859819	0.8116912	3.0482	0.5644577	2.53845	9.350826	3.272075	8.222071	2.060799	22.21981	1.058879
TCGA-FE-A239	1023	1	151.9535	0.007383553	0.006866599	6.594287	10.03962	0.04310744	0.1586844	0.2309299	1.599971	0.1126412	0.1047579	0.05183717	0.03447419	1.296202	0.01815278	0.0719244	0.01508573	0.3070144	0.1063142	0.7129219	0.3751116	18.56295	0.01405604	1.102532	6.565385	0.7998158	7.371524	0.8072291	15.27184	2.924219	2.531971	18.40377	1.649287
TCGA-DJ-A2Q4	1032	0	152.9823	0.01921195	5.138844	6.918157	10.74776	0.11537	0.4545322	6.564694	3.212435	0.01004886	0.6438067	2.928822	0.08054839	6.001678	0.06072867	0.1229822	0.2729015	0.4238793	0.4651879	1.299845	1.353672	15.35453	0.229892	2.524767	7.420441	0.5202788	4.791086	18.78787	7.528911	4.648982	4.635204	14.14379	1.078771
TCGA-EM-A2OZ	1033	0	133.5713	0.01268717	3.147943	8.31452	6.189947	0.1422174	0.2887069	2.513112	1.900467	0.0123873	0.1200038	0.7615648	0.1049342	3.019516	0.00623839	0.1433619	0.311062	0.3453011	0.515679	1.02518	1.705385	18.13342	0.02898303	2.168284	9.364002	0.6467411	3.17605	6.652078	9.310797	3.414928	1.655439	13.42191	1.23282
TCGA-DJ-A2PU	1033	0	178.0871	0.01814573	0.1125018	7.388875	5.782676	0.05932656	0.3716287	0.9350738	1.968976	0.01771684	0.2471537	0.726148	0.004841334	3.668705	0.008922409	0.08484504	0.1384114	0.4625077	0.7166437	1.358587	1.705459	20.44205	0	2.377301	8.714979	0.6012476	3.291642	37.20656	11.70161	5.213557	2.281465	14.11563	3.148799
TCGA-DJ-A2Q0	1045	0	103.6992	0.1368571	3.651479	4.804112	3.755038	0.07714611	0.1789824	2.291302	1.165434	0	0.03570997	0.08282952	0.9820973	0.7561872	0	0.07355295	0.07713652	0.270133	0.3999393	1.344085	1.413545	15.70515	0.01796788	2.335234	7.55685	0.3758849	4.434578	1.248552	8.483098	1.404648	2.381277	5.372327	0.2408579
TCGA-EL-A4K1	1046	0	198.2509	0.01942593	3.001338	4.091467	6.973288	0.1270243	0.2897902	1.533392	2.118387	0.004741696	0.1175959	0.2386689	0.2435962	6.98534	0.03820759	0.06812323	0.2434329	0.3818439	0.342045	1.156843	1.254197	18.55287	0.4585654	0.9273878	3.953613	0.6869901	2.522411	7.882023	4.659076	2.804344	1.331455	13.89283	2.091071
TCGA-EL-A4JW	1056	0	134.8521	0.02026988	0.0754028	6.940217	7.415067	0.1420101	0.5125085	10.87403	1.770088	0.08411084	17.27837	0.156538	0.03785645	3.572761	0.01993375	0.1658599	0.2043114	0.3546491	5.793869	1.421406	2.34276	13.98199	0.0771754	1.749773	7.713739	0.5360125	3.342695	4.978877	7.79055	2.535937	2.650191	15.69978	1.088271
TCGA-DJ-A4UR	1058	0	223.2601	0.02444891	2.633719	5.999383	7.830774	0.09991816	0.8577138	1.174315	2.232794	0.0149194	0.05781358	0.139463	0.3913826	14.2877	0.1352446	0.2977011	0.2331134	0.2772563	0.5079355	2.528823	2.13485	36.05232	0.02327165	1.092569	4.694311	1.080782	7.927503	1.87317	11.19295	9.729565	1.723593	17.10074	8.070303
TCGA-DJ-A2PW	1060	0	161.3616	0.02318361	0.07665929	7.694748	7.12195	0.3068001	0.4005563	5.714451	3.539173	0.0235788	0.8990736	1.688671	0.05670002	5.362858	0.05699789	0.293586	0.2526275	0.5925852	0.6676314	3.553675	2.457866	23.15038	1.309325	1.465597	6.32092	0.6463009	4.130315	11.03213	6.513049	4.847105	5.580562	19.58421	0.965544
TCGA-DJ-A2Q7	1068	0	154.4724	0.04133861	3.029778	7.841602	6.58451	0.3309908	0.9742899	8.280825	2.552996	0.03243338	0.1731609	0.6219064	0.09847558	6.116006	0.007259481	0.2186011	0.281537	0.4847346	1.294919	2.596205	3.262738	26.08811	0.02248462	1.502969	6.834619	0.5409303	5.492307	16.94419	9.462011	3.553391	2.914928	17.00131	2.119616
TCGA-DJ-A2QB	1070	0	129.9091	0.004006242	2.680054	7.383162	4.527391	0.05613519	0.1975248	1.133669	0.8897772	0.004889439	0.12126	0.05625266	1.416262	2.454492	0	0.04683055	0.07093982	0.3115317	0.2867768	0.877378	1.017659	21.75455	0.07626668	1.628739	6.578295	0.4594998	4.270529	1.370313	9.16642	0.7553736	3.59009	9.118311	0.5841989
TCGA-KS-A4IC	1073	0	224.9815	0.02786871	0.04031612	7.2493	7.466491	0.08677656	0.5871993	2.656393	1.852355	0.0113375	0.7205097	0.4565303	0.0495697	6.742136	0.02283881	0.144786	0.1708201	0.3461365	0.2942687	1.072341	2.084421	17.30384	0	1.59471	6.319822	1.109871	3.695283	23.72689	7.995069	5.125457	3.130413	16.64458	3.361934
TCGA-DJ-A4V5	1076	0	166.4196	0.03395471	0.08157495	10.07399	11.10624	1.496697	1.620455	8.097569	4.130723	0.1191406	4.102903	1.050377	0.4472989	11.70165	0.1147838	0.9343926	1.017495	0.9351319	1.169883	2.60083	4.254161	19.49192	0.1131191	1.993851	7.459279	0.7099292	5.170667	11.05135	11.34522	2.246454	5.965655	19.83675	3.558783
TCGA-DJ-A2PQ	1077	0	209.8237	0	0.03704504	6.955635	5.443082	0.04651259	0.59591	0.7119187	2.270955	0.008102599	0.3893359	0.2213972	0.1151348	3.457371	0	0.05173725	0.08138692	0.2581295	0.3714489	0.7627911	0.9205082	20.14432	0	1.447231	8.677724	0.7614662	4.675235	25.30683	7.317717	4.065741	1.889661	16.00954	1.826213
TCGA-DJ-A4V0	1081	0	108.8726	0.1797286	0.1618388	8.544932	6.439267	2.348456	1.033287	4.467672	4.169326	0.114898	0.3966653	0.6008606	0.1198803	6.877069	0.08416578	2.67617	0.8830597	0.7394698	0.9788142	3.746363	4.846246	20.46735	0.1629279	2.332079	9.390652	0.9202742	5.18459	3.158241	11.1278	2.459779	2.513196	18.51687	2.799535
TCGA-BJ-A28T	1081	0	86.96922	0.5820171	3.980936	10.60821	7.204719	0.8330565	3.643362	7.899288	5.052493	0.1374824	0.7636122	0.1812394	0.2128892	9.401219	0.1153963	3.566314	1.55996	1.399123	1.938677	6.446085	6.746332	15.94314	0.2859313	3.581109	10.32498	0.553301	4.469868	5.144982	9.669194	3.212932	2.87016	11.82845	2.376886
TCGA-DJ-A3VG	1085	0	155.3131	0.003603508	1.758269	6.232284	8.442153	0.2692913	0.2323355	0.3971483	2.363995	0.008795841	0.1840558	0.2150406	0.3124637	3.031412	0.02657814	0.04212284	0.06626266	0.4281055	0.225334	1.383978	1.914622	21.47987	0.02743994	1.712448	6.249632	0.8553177	5.538327	3.118626	10.42606	2.761802	1.471129	14.25852	3.675911
TCGA-E8-A2EA	1085	0	231.1889	0.1307113	6.731701	8.694383	13.20042	1.129436	2.781653	21.38172	3.458724	0.04785817	2.439741	0.4817794	0.1394966	10.94461	0.2035275	1.417585	0.9703292	1.119957	1.028872	5.276326	7.50297	15.36588	0.2488346	1.880582	6.134872	1.034174	3.845039	9.436916	4.044188	2.622995	3.733859	19.83348	2.007139
TCGA-DE-A0XZ	1090	0	133.6918	0.06048219	4.8171	10.16331	7.328903	0.9561228	1.170461	4.185204	3.906947	0.1589879	0.5544789	1.306532	0.05585826	8.715705	0.05719156	1.314296	0.8143234	0.9145095	0.6852119	2.56483	3.540519	27.94895	0.01771381	2.44927	8.429571	1.037595	5.854505	27.19187	14.30662	8.942817	2.769231	18.21335	10.29061
TCGA-DJ-A3UY	1091	0	123.918	0.02517885	0.6155056	6.983439	7.238546	0.487206	0.9458474	10.67143	2.375261	0.03950956	1.571847	0.1767713	0.1151622	3.763328	0.04421663	0.2032248	0.4703474	0.6448795	2.062806	1.897581	2.18907	17.37595	0	2.281741	9.141293	0.5500786	3.521648	9.025151	9.432411	3.53833	2.797676	11.20287	2.055162
TCGA-DJ-A2Q9	1092	0	112.4632	0.6184433	1.880972	16.10605	9.93505	1.880269	6.190823	18.24773	3.352477	0.2563412	6.894499	1.017197	0.5551972	13.68402	0.0669389	4.11475	3.435757	2.243245	2.496233	6.986675	9.493274	14.4879	0.01480916	1.941662	12.22136	0.2850206	2.730406	3.064854	9.088847	4.602329	8.695903	9.837753	0.9100776
TCGA-EL-A3ZM	1096	0	450.0568	0.006776938	0.07773029	4.414723	7.788202	0.1740897	0.4926305	10.613	0.9082127	0	0.1923026	0.2557337	0.1310878	9.357985	0.04998418	0.1518351	0.2746187	0.4428142	0.4851103	7.594481	3.769295	9.875617	5.999074	0.8753008	3.254431	0.6531374	2.436529	8.268624	3.771996	0.8418478	2.142089	23.95851	1.666512
TCGA-MK-A4N6	1098	0	150.8266	0.019788	9.267528	7.304206	7.772926	0.04621136	0.1300844	8.122254	2.044524	0.05313081	0.2246019	0.6459974	0.07391297	3.692991	0.01945986	0.4471989	0.3935178	0.5129154	2.686418	1.090878	1.202175	15.99428	0.8588839	1.527005	7.998316	0.3152228	3.198552	10.51143	9.324854	4.558244	3.750203	12.58036	1.424402
TCGA-DJ-A3UT	1105	0	179.8732	0.003499902	2.922864	5.178918	5.097324	0.008173399	0.4114895	0.2345654	1.327686	0.01281442	1.251348	0.1290004	0.06536491	4.453494	0	0.0272745	0.01668528	0.2797179	0.1727805	0.8835382	0.8001356	24.21115	0.05330201	1.644139	5.50092	0.6746165	4.185761	1.494395	9.301372	4.21718	2.204835	13.3184	3.157293
TCGA-DJ-A3UR	1105	0	236.7968	0.003945139	0.5601222	7.030866	5.888823	0.0921317	1.112211	2.873205	2.057273	0.004814865	0.4477895	0.5677957	0.03157725	5.8939	0.01939858	0.0307442	0.1397157	0.5666913	0.5842819	1.28961	1.532436	25.48162	0.04506208	2.244596	7.277807	0.540476	4.750485	27.2826	8.618497	2.782516	1.003153	15.46542	2.450207
TCGA-BJ-A3PR	1107	0	151.6543	0.3270885	4.075829	15.45632	10.73713	5.260931	1.258	14.23707	5.290153	0.6409641	0.7843498	0.9217811	0.2519716	17.08688	0.215198	10.47415	1.841725	0.9354002	1.383527	7.847705	10.82953	13.94904	0.03508041	2.053694	8.438175	0.6898434	3.73357	5.375029	11.15371	7.36148	2.859639	25.58785	4.012391
TCGA-DJ-A3VJ	1108	0	154.2303	0.02174911	5.63866	8.872799	10.157	0.05925637	0.3849367	9.857946	3.488643	0.03981572	1.789745	1.31061	0.1982599	8.746642	0.05347111	0.2895443	0.4270866	0.583323	1.124396	2.837143	2.394025	14.06297	0.9522851	1.449979	6.583846	0.716024	5.382644	9.043078	8.85847	5.601736	4.766432	17.09398	1.974981
TCGA-DJ-A2Q6	1109	0	123.8213	0.02518614	7.732976	9.154719	6.031854	0.6796717	0.2724141	1.433748	3.463035	0.08196947	2.122872	0.3782036	0.1455943	2.77621	0.02752053	0.3707395	0.2382367	0.7072411	0.9486454	2.508844	1.85416	17.98074	0.255716	2.525543	9.244054	0.6553179	4.993265	18.91911	11.43907	4.983145	2.272626	12.88004	2.379834
TCGA-DJ-A3UK	1123	0	151.5253	0.01604658	3.305465	8.286795	7.159857	1.058639	0.5173002	3.405594	2.761813	0.1028167	0.1973133	1.225146	0.04281277	3.989204	0.02958841	0.09378745	0.1693924	0.6325692	0.7195596	1.452007	1.906439	22.93903	0	2.409237	8.852627	1.457045	5.322267	30.78385	15.7439	4.846061	2.933127	12.83196	8.410517
TCGA-DJ-A3V0	1125	0	229.0589	0.01970677	8.508622	8.077739	8.860489	0.3129473	1.061317	3.228521	2.240596	0.02405123	12.33968	0.567251	0.1629926	6.686966	0.04844994	0.1766095	0.2952689	0.3277697	0.7101944	3.527081	2.010696	19.25546	0.6452702	1.452003	4.595513	0.8036577	3.492839	12.44974	8.431149	2.989419	1.962769	19.21975	1.951493
TCGA-ET-A2MZ	1133	0	146.3498	0	2.536945	7.662977	5.816172	0.08186542	0.2095001	3.156299	2.085487	0.01944701	0.5425801	0.5873085	0.0297591	3.529475	0.01566999	0.05587846	0.09332738	0.4921865	0.6030822	1.284119	1.359315	20.49651	0	1.629068	8.152312	0.4315147	3.451526	11.32657	8.005261	4.064929	1.372527	10.42043	1.563125
TCGA-EM-A3AR	1133	0	120.3907	0.0130898	0.4138932	6.126575	7.585263	0.05094817	0.4247393	1.247695	1.480723	0.005325172	1.6921	0.421202	0.08730996	3.002243	0	0.2890225	0.234757	0.3534319	0.9011005	1.435705	1.085259	14.66792	0.1495141	1.811933	9.325577	0.6811669	3.59772	8.038098	7.436148	4.094785	3.457027	11.45643	0.9746364
TCGA-DJ-A2Q5	1140	0	147.3938	0.08505456	0.05493023	10.64606	6.389361	0.2979447	1.07527	4.90868	4.199788	0.1557079	0.3687308	0.6095767	0.1607407	9.804053	0.08712928	3.21746	0.8592429	0.8726776	0.9505865	4.610916	4.842465	21.75694	0	2.267409	8.098241	0.604068	4.264754	17.42008	10.07975	6.858598	3.640411	18.81638	2.720169
TCGA-ET-A40T	1140	0	153.3807	0.05449037	11.56176	9.179094	9.617189	1.194216	2.283881	9.382765	4.090689	0.1023124	2.014051	1.265379	0.2572142	11.48702	0.06183087	0.4736366	0.6365916	0.6609397	0.8380508	2.875988	3.611226	23.62338	0.2393841	1.950786	6.907148	0.9147715	6.093402	14.19029	12.45228	7.205073	3.68425	17.51212	7.256889
TCGA-DE-A2OL	1145	0	82.96482	0	0.008882398	7.922783	8.10383	0	0.03622389	0.1963037	2.12128	0.02098207	0.06504543	0.03520377	0.08027036	3.477232	0	0.005582337	0.01366007	0.2692322	0.1060902	2.66617	1.137262	21.43137	0	3.953796	8.547628	0.374287	6.215136	3.907132	13.87102	5.02955	1.739528	14.5886	2.146123
TCGA-DJ-A2Q1	1148	0	263.6141	0.03203648	0.1191739	7.569295	9.48659	1.346679	1.407406	15.01779	1.571063	0.02932432	11.24972	0.1546299	0.04807928	18.56138	0	0.4369016	0.8754663	0.8044524	0.668865	5.346302	5.183644	18.37034	0.1067285	0.9995296	4.602203	1.03344	3.873097	5.331866	4.028932	3.315151	6.64161	16.01085	1.417415
TCGA-EL-A3CV	1154	0	108.1151	0.02233784	0.08078729	10.72145	7.762084	0.278219	1.929717	5.722228	2.804498	0.3089732	43.2292	0.7253188	0.1340956	6.114683	0.06407163	1.182275	0.7505184	1.005223	4.218049	3.606782	4.204441	13.41196	0.1417482	1.50546	10.38345	0.2372278	3.138907	7.358505	7.186178	3.392635	3.554078	13.75712	0.6810829
TCGA-DJ-A13O	1161	0	243.9059	0.05868538	0.2759148	6.176821	9.462242	0.1998635	0.5842522	8.295983	1.867081	0.1342929	0.9528975	0.3347566	0.03914359	12.63597	0.06011688	1.076634	0.393016	0.5942016	1.20714	2.186889	2.753685	15.00392	0.05585957	1.199324	4.836106	0.6855624	4.586408	5.599226	5.744546	3.05022	4.218941	20.0747	1.197744
TCGA-EM-A3OB	1176	0	146.7767	0.1618422	3.679156	6.322122	8.664799	0	0.02728038	0.2731775	2.289428	0	0.1088578	0.3345578	0.1199444	3.228906	0.01768427	0.04204084	0.01959516	0.3418177	0.1627532	0.7178018	0.8869295	15.88437	0	1.979594	6.274577	0.9739662	5.610366	11.14988	13.51495	2.824567	1.504655	15.90917	6.109826
TCGA-DJ-A2PT	1181	0	213.4047	0.04214179	12.76329	9.274131	12.19033	0.5609636	2.136374	15.10094	2.459456	0.02571609	3.125067	0.6361029	0.1855187	14.73663	0.1968541	0.2709367	0.9184227	1.515618	2.603998	3.150647	5.196284	13.36135	1.700774	1.185054	5.04407	0.3222329	3.477921	5.881837	5.937468	2.667059	5.387482	15.93976	0.6229006
TCGA-EM-A3ST	1182	0	228.7053	0.01044586	4.335904	9.702978	15.96054	0.1463666	0.2046895	6.790843	3.448955	0.0127487	0.08892356	0.7516987	0.09754449	39.2605	0.1797711	0.02035096	0.06758452	0.9533082	0.1504076	5.152895	0.9508157	24.67146	0	1.326403	4.124921	1.980189	5.835183	5.518286	10.14287	7.005177	2.575709	24.49828	3.866946
TCGA-E8-A437	1213	0	283.9387	0.00488061	5.8461	6.73438	8.563283	1.287951	0.3825478	17.47447	2.059811	0.005956566	0.3323816	0.3683482	0.2929863	6.923438	0.01199919	0.07606852	0.239324	0.347897	0.3774762	1.261053	1.461889	23.42134	0.2229888	1.409696	5.225172	2.713409	7.428629	22.06335	11.94513	6.890577	2.168566	18.84133	9.242411
TCGA-FE-A238	1215	0	152.9931	0.03366034	0.03965127	8.31653	7.560341	0.5502541	0.7191592	6.381788	2.308248	0.04108094	0.3120146	0.5080809	0.05837441	4.536968	0.04137769	0.2951018	0.2269516	0.4507885	0.3517304	1.443475	1.517686	18.04225	0.1409739	1.606934	5.939156	0.5040365	4.428225	8.266034	7.536373	2.731005	3.300698	17.07091	2.295804
TCGA-E3-A3E5	1215	0	218.8856	0.01331696	8.729755	7.683242	6.876354	0.3524598	0.1178482	0.8858988	2.094115	0.01083517	0.4366642	1.153086	0.01776503	7.625399	0.01091344	0.1816118	0.06953306	0.2924464	0.383496	1.336108	1.240343	26.55899	0.1521087	1.393419	6.370332	0.5232765	4.507596	20.63249	7.842519	3.28954	1.208792	19.26919	6.084646
TCGA-DJ-A2QC	1215	0	358.1842	0.004708372	0.04378719	4.246389	6.155502	0.1979202	1.434523	2.78392	1.144948	0.1206735	0.2315818	0.9007685	0.01256208	8.398811	0.01157573	0.2568441	0.1186457	0.350875	0.6547042	2.174043	2.491694	26.38309	0	1.154672	3.378461	0.5850339	3.934739	11.25169	8.7253	5.152459	1.563849	20.22964	1.700858
TCGA-BJ-A0ZF	1217	0	196.1576	0.006625374	0.01437684	5.890319	7.647387	2.073299	1.373644	1.322241	1.240555	0.01617195	0.2632025	0.1337286	0.08838349	4.004506	0.07329945	0.03872332	0.09250046	0.461533	0.316174	1.293727	1.325336	18.57511	0	1.415376	5.633474	0.6543616	6.001846	1.461986	6.129486	1.600486	5.231812	24.43643	1.343794
TCGA-ET-A40S	1223	0	167.3929	0.03665028	4.90813	8.129236	17.37084	0.9292652	1.985731	11.5798	4.034606	0.07029004	1.772934	0.5421847	0.230491	19.60444	0.06436163	0.5100235	0.638281	0.7746981	1.473306	2.089943	3.768271	20.78626	0.4385606	1.403847	5.653573	0.8173744	3.729843	17.15741	9.226832	4.606387	3.454998	19.02268	4.532349
TCGA-DJ-A2Q3	1224	0	112.5326	0.04474246	0.08137037	8.134906	8.225836	0.4040205	1.636584	4.860057	2.725678	0.04368494	3.379993	0.4764156	0.1631448	6.108007	0.176002	0.9762898	0.7110109	1.111425	0.8884333	2.683788	4.306227	16.11936	0.1703521	2.56514	9.553621	0.4133934	2.949166	13.08878	7.207204	2.018114	2.743847	15.09098	1.674607
TCGA-EM-A2OW	1227	0	100.8975	0	0.007867208	4.717012	5.095227	0.1481673	1.652314	0.5354621	1.1817	0	0.5841139	0.0965103	1.86204	1.345548	0.02079803	0.1318485	0.1094656	0.2421156	0.3201768	1.565172	1.92055	13.05233	0.03220862	2.30971	6.902828	0.6535845	3.839531	1.075362	7.759405	2.114643	2.69997	10.24508	0.2971811
TCGA-L6-A4EQ	1228	0	245.952	0.00508505	0.0725117	6.103369	7.436694	0.07125138	0.2121432	4.544038	2.926491	0.006206076	0.06733698	3.052371	0.0203506	6.4945	0.05000725	0.06934804	0.1696957	0.329518	0.6317713	1.516855	0.9472439	22.33244	0.07744314	1.75141	5.334853	1.150269	5.594264	30.18118	12.34441	3.561635	1.44065	24.01107	7.53984
TCGA-DJ-A3VD	1238	0	143.8873	0.08578206	1.244507	10.49873	8.985615	0.6210191	0.8404619	10.51458	3.736232	0.2931409	2.142056	0.9410061	0.1430432	8.914279	0.09490448	3.802058	0.9493568	1.436021	4.407746	4.009485	4.716675	15.45143	0.2122939	2.164476	9.40031	0.4372825	3.482405	9.937146	10.04678	5.381767	4.009615	16.4791	1.81948
TCGA-DJ-A3UZ	1246	0	158.569	0.04822658	2.588844	6.31041	6.363204	0.3566446	0.3200853	3.681085	3.062152	0.09319245	0.7146501	0.07759146	0.0107225	3.712295	0.02964178	1.033523	0.3284476	0.685796	1.163953	2.510368	2.611726	17.90864	0.04590439	2.076295	8.225277	0.992322	5.75579	12.62544	11.6833	5.725548	2.027897	14.32479	4.259461
TCGA-EL-A4K7	1251	0	466.0011	0.01253395	8.143932	6.599713	7.599803	0.07317701	0.1029962	11.67644	1.662806	0.1835655	0.2133982	0.2639885	0.03344095	13.45326	0	0.06104762	0.1493845	0.2910442	0.1495352	1.497563	0.7627981	23.53484	2.672413	1.113399	3.390533	1.447576	5.302421	10.01298	5.613587	5.052102	2.41788	24.69674	5.832112
TCGA-EM-A2CM	1253	0	171.6373	0	0.03711454	5.819212	4.319273	0.2033448	1.589272	3.525747	2.305604	0	0.1441301	0.1241726	1.444708	5.706602	0.01337963	0.02120495	0.07412693	0.2057155	1.186588	0.3904285	0.5068774	31.39933	0.04144041	1.500695	6.129833	0.2687471	4.426629	4.875349	7.128825	3.806726	1.218601	12.77773	1.579943
TCGA-EL-A3T7	1256	0	190.3947	0.01374535	5.254658	6.061005	6.678535	0.07703958	0.3405899	6.882545	2.636857	0.03690629	4.025197	1.476465	0.03667301	5.182354	0.04055224	0.07498162	0.1872257	0.7214808	1.791425	1.349431	1.367532	17.2431	0.1360683	1.585065	7.0562	0.9327841	7.463901	21.56232	9.214136	9.009116	4.927018	13.60336	3.022965
TCGA-EM-A22P	1256	0	183.4187	0.1249812	2.994504	10.32578	6.805736	0.9980119	4.704404	4.383302	3.470573	0.1820567	10.05215	0.7925324	0.1237005	9.38623	0.09911989	4.225774	0.7468469	1.023254	1.442979	3.984117	5.602756	17.95014	0.2456014	1.942275	9.483673	0.6293972	3.665702	22.91786	9.882056	5.790558	2.850206	17.97908	5.101406
TCGA-BJ-A0Z9	1257	0	160.0656	0.01123837	7.842127	7.920388	10.19873	0.2493296	1.015849	7.799822	2.067868	0.02057389	0.6059106	0.1282132	0.4272764	3.230832	0.09670505	0.2298971	0.5970045	0.7707432	0.4715863	1.709527	3.705231	14.333	0.2781278	1.696518	6.554954	0.3670057	2.404299	6.76574	5.710375	2.096662	2.820566	13.55463	0.4469465
TCGA-BJ-A18Z	1263	0	161.6143	0.006032361	1.574543	7.386985	6.817077	1.789113	0.6482255	2.353879	2.774082	0.007362227	0.2624675	0.4764483	0.06437808	4.96094	0.04449245	0.2468013	0.4108345	0.4756011	0.3921047	3.403632	1.972876	18.83396	0.321546	1.38074	6.340476	0.7591543	3.369751	14.8034	7.779674	5.082339	3.378259	14.30208	3.242717
TCGA-BJ-A0ZJ	1280	0	160.1972	0.05497754	0.5174807	8.482044	6.564297	1.225543	3.266653	4.652304	3.07893	0.2195922	0.6807465	0.3157992	0.04000411	9.468907	0.1720277	1.898751	0.6671574	0.6693402	1.106197	3.394235	4.871987	24.4748	0.03805838	1.53075	6.882593	0.8359833	4.819033	6.74918	9.594468	6.249823	2.739605	16.40746	2.560784
TCGA-BJ-A28R	1282	0	169.7784	0.150425	0.1671679	6.648387	7.541141	0.5633911	1.144603	5.83336	2.924807	0.06235031	0.2040272	0.129519	0.06815182	5.94562	0.07675641	0.3981233	0.5296322	0.6314574	0.7426069	1.696319	2.535366	19.04976	0.03241852	2.564509	8.028216	0.3481373	3.999486	15.69721	9.228503	1.111915	2.488449	16.45684	1.653614
TCGA-DJ-A1QH	1293	0	140.7074	0.01529084	10.61401	7.126475	7.25696	0.1571198	0.402082	0.7925125	2.138445	0.01492943	0.1562016	0.1019837	0.06935392	4.460702	0.03007455	0.1012864	0.2561805	0.4194669	0.4076281	0.9452345	1.443611	17.89801	0.1280801	1.683287	9.370201	0.2289681	2.517061	12.48391	7.596424	3.855004	3.177741	12.6084	0.8412216
TCGA-DJ-A3V4	1294	0	136.4506	0.01366932	0.1165292	6.763842	6.436451	0.06384452	0.1814496	1.990027	2.055343	0.03336558	1.435159	0.1499487	0.1686744	3.800844	0.008401651	0.1997326	0.2327376	0.3727699	1.051589	1.646121	1.822936	17.20911	0	1.739439	8.784802	0.778464	3.810309	13.95202	9.000132	4.409046	2.375315	11.40938	1.821142
TCGA-DJ-A1QN	1295	0	163.0323	0.01009406	4.626392	8.711829	6.08991	0.9782749	0.9060335	1.416912	3.061433	0.02771854	0.2195959	1.262312	0.01683204	8.319073	0.03722503	0.2261542	0.3884133	0.5096597	0.4920872	1.455148	1.685347	31.54737	0.04804008	2.296666	7.774959	0.6391736	4.234624	23.52097	9.774667	5.884736	3.521409	14.04718	3.096089
TCGA-DJ-A13V	1313	0	219.9704	0.02520875	7.511387	7.412792	7.891333	0.04709645	0.2549536	3.146233	4.064925	0.01845969	0.1144519	4.088267	0.1008866	5.512524	0.03718608	0.1571601	0.1819855	0.2613697	0.4148289	1.321725	1.24868	21.05026	0.03839185	1.829915	6.457824	0.7549616	5.20207	30.7141	8.396108	6.113536	2.328884	15.87622	1.493791
TCGA-J8-A3O0	1313	0	136.6232	0.03763324	4.871774	8.347988	10.45403	1.239189	0.9658008	2.802445	2.885735	0.02755781	0.6478484	0.2311829	0.0652643	9.861151	0.02775688	0.05132283	0.0973946	0.5243171	0.3746663	2.884624	1.692834	22.59074	0	1.989385	8.053819	0.7733517	4.338664	2.606846	9.363283	3.151097	3.931991	11.34667	3.629406
TCGA-EL-A3H3	1319	0	128.379	0.01227187	0.1775303	8.333958	13.64576	0.2101643	1.985823	8.6024	3.793229	0.0449318	1.981024	0.2871874	0.1582516	15.20101	0.1508546	0.8367961	0.4178885	1.091237	1.676125	4.018121	5.299377	27.70341	0.7475813	1.417823	5.430063	0.2150399	2.868495	6.636693	4.367761	1.930084	3.998626	6.036872	0.7076702
TCGA-EL-A4KD	1326	0	147.5416	0.00726984	0.02929701	6.988396	6.487489	0.26315	0.758226	5.538166	4.026717	0.03992632	0.7426411	0.1658762	0.05333942	7.828747	0.04468303	0.0991434	0.2104231	0.4082826	1.199297	2.045044	2.289105	20.73161	0.02767914	1.850194	6.916377	1.297056	4.468744	8.797007	14.41878	7.828892	4.008911	18.80166	4.221141
TCGA-KS-A4I3	1329	0	184.6339	0	0.02902777	7.866413	7.67088	0.07289272	0.6050535	10.49835	1.799154	0.01269808	0.8069754	0.1460905	0.06939798	3.92272	0	0.1216209	0.1771478	0.2528315	0.4023478	2.559202	1.282909	14.87003	0.07922711	2.330415	6.170067	0.5966701	4.335823	11.03455	10.10471	0.9061508	2.56777	18.53059	0.9654839
TCGA-DJ-A2Q2	1337	0	123.4985	0	0.04497221	5.895604	5.895909	0.1439875	0.9170205	1.744726	1.59143	0.03983764	1.406512	0.006365685	0.01935307	1.999845	0.03566703	0.2614399	0.1580843	0.4935514	1.73676	1.535757	1.892474	15.28833	0.05523532	2.312546	9.378017	0.5777565	3.119826	2.481086	9.654926	2.287591	3.958523	13.5129	1.16112
TCGA-ET-A40P	1338	0	210.8302	0.01321657	3.864907	6.47736	7.214997	0.05144159	1.364531	2.368646	1.706943	0.09140467	6.475584	0.68045	0.2056962	16.2051	0.03249351	0.2317407	0.08101044	0.528145	1.986396	2.972887	2.587882	21.56806	0.03354712	1.152429	4.771833	0.6526738	5.717196	1.744549	8.264164	8.583915	3.513764	21.81692	2.917185
TCGA-EL-A4K6	1343	0	211.6349	0.01180853	0.02440392	5.308999	5.57414	0.2389982	0.1144517	3.845686	1.089047	0.04803927	0.07446203	1.008657	0.3465606	5.936161	0	0.01533718	0.03753031	0.6164178	0.1263068	1.764408	0.283294	19.8119	0.08991942	1.209843	7.901231	2.6837	7.918006	16.02515	28.16325	7.092045	1.127282	26.12669	26.41099
TCGA-EM-A22O	1344	0	199.1953	0	0.03416965	5.327717	6.772256	0.1801899	1.337755	5.41745	1.238943	0	0.229371	0.1354252	0.07352182	4.389585	0.02709963	0.3006453	0.1276186	0.1428563	0.4171873	0.5410663	0.9799834	16.37509	0	1.645931	5.597626	0.6321261	2.865802	5.908386	7.735977	1.562943	2.545787	18.48487	0.832897
TCGA-BJ-A192	1349	0	57.89057	0.09933408	0.06415228	7.141517	10.69699	0.2126457	0.4185977	9.172451	1.23237	0.01010273	0.5559116	0.08717345	6.404802	2.028624	0.03052713	0.1773988	0.2029547	0.5587656	0.3064906	0.9734128	1.69094	16.63742	0	2.106732	6.092069	0.7516359	5.226712	0.6555904	8.34837	4.242185	6.054188	14.92047	1.146738
TCGA-ET-A40R	1350	0	196.2571	0.02200893	3.072472	7.141435	7.426115	0.1370612	4.335898	4.26672	2.289454	0.049245	3.434892	0.2382129	0.01957349	8.902993	0.05410988	0.8504239	0.2198416	0.5387895	0.8722342	3.737689	2.480861	18.18246	0.04189832	1.251403	4.970532	0.7713246	6.36794	3.957691	8.691972	5.942168	3.211278	20.8987	2.394885
TCGA-EM-A3AO	1354	0	224.8506	0.00879556	0.01635949	6.430349	9.594227	0.2978368	0.2668668	4.57177	4.983498	0.01073459	0.3910134	0.6869727	0.01760011	6.145247	0.1513698	0.8653579	0.4702326	0.7029555	0.734543	5.263981	7.410209	28.97675	0.03348815	1.648912	4.263062	1.457178	4.410216	10.9991	10.15326	1.476967	2.404816	14.04353	8.205647
TCGA-DJ-A1QG	1368	0	127.8773	0	0.0133724	8.027514	7.168961	0.05036989	0.3908331	1.167145	1.950334	0.0175491	0.1360076	0.1640447	0.7672796	6.234505	0.01767587	0.1680835	0.1468939	0.5978969	0.6270418	1.578414	2.35134	28.26364	0	2.225496	6.674599	0.2748716	2.504773	1.142929	8.379578	1.715906	0.8508098	8.316585	1.258079
TCGA-EL-A3CS	1385	1	148.7924	0.008073756	2.765623	5.951698	5.464657	0.03770964	0.2347596	0.3907999	2.321077	0.02463414	1.786989	0.05668283	0.1077051	1.550545	0.009924837	0.09437734	0.1237194	0.1613169	1.966324	0.7664994	0.6964455	14.77424	0.09221988	2.041592	7.107057	0.1671994	3.040718	3.998737	7.895257	2.961947	2.619479	9.750132	0.3451725
TCGA-EL-A4JX	1398	0	173.9197	0.1119424	5.916624	9.587672	9.400445	6.274116	1.556708	18.24552	2.699449	0.0939267	1.614711	0.884144	0.2613324	13.18912	0.3440189	2.753384	1.458061	0.8689705	0.8922651	7.540386	7.782716	13.66075	0.05327608	1.715783	7.176202	0.6910061	2.894825	8.179034	8.171461	4.051569	5.687923	20.19001	2.995767
TCGA-ET-A40Q	1407	0	174.3951	0.05240179	4.160252	7.685548	8.716929	0.5345858	1.251719	2.415268	2.377144	0.01683001	0.1304346	0.3388492	0.1250928	11.93209	0.07458697	0.3546315	0.6630509	0.6553116	0.5695789	1.606719	4.206399	16.52246	0.6300449	1.752534	6.579156	0.7337104	3.345579	14.21997	7.429236	3.234722	2.534593	15.69841	1.747637
TCGA-ET-A3BW	1419	0	117.2572	0.02709744	4.488442	8.755966	6.56844	0.1371094	0.5309821	0.665898	4.241594	0.01653561	0.0854353	0.7688909	0.006024732	3.203279	0.01110337	0.03519475	0.132259	0.3219242	0.5350904	1.16447	1.094628	22.61645	0	2.244643	9.132367	0.8489355	5.59249	28.8268	9.514345	5.940032	1.690767	17.32068	2.78694
TCGA-E3-A3DZ	1436	0	109.7527	0	3.150953	9.098532	7.671818	0.04019886	0.1360088	0.1474111	2.1371	0.02626025	0.7163908	0.1510612	0.2124073	6.976645	0.01057998	0	0.03223883	0.2091472	0.3009633	1.485629	1.275319	21.92593	0.01638456	2.837708	8.028631	0.7883526	4.865352	1.941181	10.42757	7.423529	4.689324	14.87454	6.794377
TCGA-EM-A3FL	1441	0	105.8176	0.01804225	0.06040454	4.316454	6.142222	0.1348303	0.237216	2.251802	1.035423	0.02642371	0.09556726	0.05066718	0.2310589	1.343473	0	0.3093245	0.09338647	0.1753743	0.1395424	0.7007237	0.7829401	13.40627	0	1.899649	5.925117	0.3219026	3.288955	0.92983	5.875998	0.324196	2.814535	10.78033	0.2559207
TCGA-DJ-A1QO	1442	0	171.502	0.05630999	6.191001	6.164384	8.668054	0.09862648	0.5754344	12.92919	2.231461	0.01718096	0.7279112	0.1317772	0.1502368	8.094062	0.03461013	0.1188471	0.3579331	0.7196564	0.606166	1.457976	1.971735	16.37854	0.05359857	1.626435	6.940906	0.5456859	2.736318	4.39502	7.032094	3.33114	2.683643	13.61687	0.7589182
TCGA-IM-A3ED	1442	0	97.03209	0.07615119	4.539194	8.362148	9.320862	0.1693691	0.1696207	9.580903	3.276393	0.06638508	0.6997097	2.730427	0.04837468	3.665775	0.1069834	0.9961331	0.3951455	0.7362882	1.733489	2.460716	2.398785	15.3089	0.1242589	2.098734	10.21784	0.6123207	4.282991	29.07511	8.844227	6.444976	6.767142	9.640565	3.240024
TCGA-EM-A2CJ	1447	0	105.8239	0.004239204	0.002628266	6.438868	10.29864	0	0.02143701	3.661911	2.043391	0	0.08019452	0	0.2318617	1.937926	0	0.008258958	0.02887114	0.1739805	0.2650853	0.9855648	0.6685356	17.8318	0	2.573623	6.755119	1.073735	4.962873	2.386656	6.564325	3.422604	4.735047	16.37171	2.096158
TCGA-EL-A4K9	1455	0	215.2635	0	0.03058952	8.020227	8.129969	0.668286	0.6112706	3.027473	2.972794	0.06021566	0.4200108	1.766582	0.1053097	6.987362	0.09704101	0.1249602	0.2620969	0.3836655	0.5886312	2.371313	2.574473	24.04152	0.07514071	1.699339	6.838367	1.013895	4.936826	16.18796	10.07191	7.725671	4.603684	17.22755	2.370972
TCGA-DJ-A1QD	1462	0	125.9567	0.01419133	0.1583728	7.89009	6.071913	0.01988479	0.2870535	7.832923	1.725472	0.04156771	1.793328	0.8966882	0.02271773	2.213768	0.02093399	0.08294403	0.1952333	0.4138275	1.875237	0.9369749	0.9072226	14.04894	0.03241917	1.853042	9.851247	0.3481444	3.22158	11.15458	7.024858	1.793672	2.73198	11.36303	0.7506315
TCGA-FK-A3SH	1463	0	257.4809	0.007114228	0.006616131	7.679251	10.5691	0.02492102	0.1079267	15.37413	2.7526	0.03473039	0.2758938	3.764706	0.1708288	14.55958	0.008745317	0.03465043	0.1162837	0.4341191	0.3687704	0.8154743	0.8207449	21.81063	3.561896	1.380236	4.30721	1.087964	5.522513	13.93275	7.083932	10.08537	3.744706	25.26523	1.806041
TCGA-DJ-A3UV	1466	0	117.9926	0.02153511	3.814096	7.433506	8.531508	0.1424923	0.6624735	1.625043	2.63971	0.03504351	0.6382399	0.422072	0.2202492	6.182503	0.05294498	0.3146655	0.3153299	0.4923026	1.030644	3.167398	2.404658	25.76394	0.05466174	2.143787	7.54702	0.5088637	4.409851	4.667584	9.857527	4.654903	2.878456	16.95049	2.743001
TCGA-EM-A2CT	1474	0	123.9638	0.01668464	4.040492	7.965294	6.244687	0.03896402	0.1349947	1.426344	1.6788	0.01221772	0.4040055	0.1522777	1.268681	1.934342	0.008203982	0.09101561	0.02045357	0.3135442	0.6177562	0.858596	1.006574	14.78474	0	2.473212	7.901585	0.4943626	3.780153	1.193085	7.82047	3.636368	3.21197	14.54909	0.6237305
TCGA-EM-A1CV	1475	0	158.2879	0	4.020554	6.432931	5.122323	0.09460606	0.256072	1.007126	2.249767	0.02662249	0.09432115	0.7711944	0.04157091	3.928563	0.03064549	0.06678245	0.07640309	0.4442581	0.5871539	0.9362839	0.989473	23.99677	0	2.061688	10.58919	0.5758408	4.47922	22.57322	10.9403	4.396714	1.098092	12.36141	5.54386
TCGA-DJ-A13M	1484	0	189.5426	0.00965667	5.55897	6.805664	8.150597	0.02255144	0.3540342	2.459342	1.75857	0.0176783	0.01826786	0.2457601	0.2061143	6.473823	0	0.03762689	0.03617176	0.375459	0.3694605	0.7865528	0.8687608	26.06794	0	1.173566	3.774235	0.2999699	4.35779	1.379949	5.656895	6.13067	3.122425	20.00997	1.145727
TCGA-IM-A3EB	1488	0	151.4706	0.04422655	9.66029	8.768357	14.07629	0.1430076	1.728963	6.399389	1.968935	0.03321632	0.7143696	0.2209314	0.1769966	5.956343	0.06691253	0.5368656	0.7506964	0.5878849	0.6074172	2.800385	3.939226	16.00515	0.07771747	1.876271	7.080461	0.3522644	2.701531	8.190456	5.437752	3.308106	4.192084	13.96888	0.5975668
TCGA-EL-A3H1	1500	1	100.1045	0.003708826	0.02299437	7.390867	7.964191	0.008661303	0.2297483	0.4308504	2.37296	0.004526456	0.484112	0.09764357	0.1434812	3.513287	0.03647323	0.01445131	0.04041439	0.2843986	0.1830945	1.172351	1.448494	20.05684	0	2.668	8.360214	0.6321729	4.146346	2.671263	10.00707	5.95025	1.959551	15.48107	1.543821
TCGA-EL-A3GP	1506	0	134.1345	0.004081402	0.2378605	12.16693	12.87506	0.467038	2.904943	5.209375	2.728233	0.009962337	3.242791	2.399773	0.5390205	8.097904	0.3110633	1.009843	0.7838592	1.613329	2.787245	4.240228	5.248553	20.82627	0.0466185	1.70378	7.031786	0.2795719	2.995428	4.246622	5.593099	3.371281	5.066915	5.814057	0.9441385
TCGA-EL-A3H4	1512	0	122.7495	0	0.05207439	6.665928	7.415149	0.01705643	0.0969506	9.278672	3.177163	0.004456903	0.3868652	0.5896783	0.02435802	0.9896016	0.008978197	0.0498024	0.1367898	0.4772318	0.9254431	2.229879	1.082239	15.39134	0.3893114	2.213052	9.559751	0.2908687	2.932444	19.17648	8.457751	2.999716	1.988883	8.294913	0.3582399
TCGA-BJ-A0Z2	1514	0	149.6828	0	0.03371433	9.647115	6.178124	0.05079679	0.3231076	3.158563	1.663215	0.07300356	0.02057405	0.7730908	0.3264395	7.611445	0	0.1589138	0.1148076	0.2995245	0.1163297	0.6834535	0.7712376	28.51011	0.04140828	1.967764	7.508114	0.7623034	5.239165	4.403449	12.17292	8.30549	3.538139	13.56659	5.471447
TCGA-DE-A0Y3	1526	0	143.7811	0.01285335	0.1700044	5.43167	6.248587	0.0400223	0.2762392	2.118501	2.602339	0	0.1621009	0.2556761	0.1428881	2.029282	0.01053351	0.05008265	0.1371427	0.2822654	0.4406491	0.6863967	0.6257894	16.71202	0.03262518	2.306894	8.687559	0.2320544	3.017145	15.85957	6.881201	0.3535074	1.138438	12.223	1.76071
TCGA-EL-A3GW	1527	0	109.8235	0.01078048	5.863918	10.58145	9.931598	0.1846233	1.294738	4.158469	2.386554	0.008771399	0.7205816	0.2396716	0.1342257	7.714123	0	0.02100289	0.04405235	0.3725811	0.186271	1.688335	0.7911052	26.31224	0.01368185	2.134612	8.764656	0.2575996	3.269985	3.419306	7.261345	6.63714	4.243036	10.95284	0.7193245
TCGA-EL-A3GQ	1528	0	102.9555	0.02860797	4.685014	8.640787	6.446125	0.4485735	0.4598316	1.631245	3.964202	0.07481731	4.909339	0.4016918	0.212625	2.051255	0.1205724	0.2945992	0.3089524	0.8121559	1.449285	2.142786	1.725901	16.93581	0.2334038	2.743943	11.89524	1.230457	3.925365	35.70707	12.91878	5.202927	1.48327	8.329395	6.490478
TCGA-EL-A3GV	1532	0	125.9356	0.03169106	3.097041	8.054607	6.096607	1.933481	2.058299	4.808392	2.95198	0.04351221	1.963398	1.188937	0.01585363	5.871494	0.009739228	0.177507	0.3561233	0.7102112	1.075594	1.602624	1.744191	18.39435	0.03016508	2.184755	11.43614	0.4480441	2.98091	21.94323	8.724693	4.527494	3.365164	13.74101	1.549172
TCGA-ET-A3BO	1533	0	145.8434	0.06304791	0.3860049	8.586711	7.485321	0.5245325	1.110901	6.062427	4.292829	0.05771037	0.09690683	0.705451	0.4941278	5.979815	0.155006	0.276372	0.6709194	1.115025	1.449259	2.450776	4.11644	20.76746	0.03000602	2.512534	9.279132	0.6465522	4.288259	25.42097	9.321317	3.508971	3.772132	16.8008	2.596199
TCGA-BJ-A18Y	1563	0	139.7115	0.01265995	6.386509	6.23305	6.027052	0.1281153	0.4267962	0.6599264	2.531256	0.0103006	0.2235265	0.02962693	0.258958	3.709119	0.01037501	0.04932906	0.1005908	0.3190372	0.256939	1.067596	1.130017	27.64933	0.03213427	2.354974	6.509127	0.7932469	5.90274	2.886845	10.09031	5.039701	2.825547	14.6574	3.236272
TCGA-EL-A3ZK	1575	0	169.8519	0.0381522	4.316855	7.046578	9.137964	2.022517	3.000059	14.6373	2.758532	0.03259413	3.464345	0.4084749	0.2290302	4.629968	0.01875976	0.230421	0.4936882	0.5315473	1.249368	2.055931	2.689352	10.62356	0.05810416	1.833849	8.673455	0.4497456	3.29887	11.12294	8.628751	6.085967	3.071481	14.87731	4.306606
TCGA-DJ-A13U	1590	0	138.0262	0.01557295	0.02172393	6.123636	5.089833	0.08182766	0.6939846	1.078498	2.356303	0.009503043	0.5744679	0.3758283	0.22852	2.183429	0.02871507	0.1213589	0.1431806	0.1892152	0.80403	0.6720234	1.067246	15.95738	0.02964617	2.626678	9.160249	0.2604808	3.224618	9.869035	9.032635	3.01241	0.8066943	13.54633	0.797389
TCGA-DJ-A13W	1593	0	111.5662	0.005075436	0.6954255	2.713571	2.412867	0.1659389	0.2181585	4.928518	1.094331	0.006194342	0.1440207	0.02672456	0.06770707	5.405837	0.07486905	0.1087694	0.05184946	0.08222374	0.2129762	1.026664	1.39132	13.31787	0.05797253	0.757878	1.800399	1.026816	1.956741	2.671032	4.295079	1.42227	0.4755872	7.622263	4.99575
TCGA-E3-A3E3	1595	0	168.5566	0.01142804	6.053186	6.480277	6.614632	0.2490894	0.2985808	3.687731	1.850599	0.009298272	0.1945694	0.120348	0.07114414	3.042995	0.01873088	0.04452896	0.1816051	0.3538193	0.6425278	0.7438451	0.9878031	18.61781	0.01450368	2.100905	7.320505	0.42478	3.480552	9.066108	8.117855	2.994062	2.269062	15.09047	2.100751
TCGA-ET-A3BX	1596	0	175.5942	0.0195078	6.681086	7.574777	16.62252	0.0546684	0.4044567	14.4572	2.734517	0.01428504	0.2435637	1.56131	0.07286636	3.4936	0.08632938	0.08361264	0.5181465	0.8385405	0.3210155	0.8523479	1.209929	13.78937	1.381494	2.053955	8.919791	0.3915566	3.405405	7.810004	8.046878	1.938645	3.765756	17.78399	0.9077084
TCGA-EL-A3MZ	1597	1	212.7736	0.006883922	0.05548356	7.156477	8.999713	0.1125332	0.4090286	1.691669	1.556803	0.01260228	0.4297444	0.531624	0.0505079	6.156004	0.03384883	0.1072919	0.3352136	0.7100222	0.8099527	1.264377	1.734071	17.59408	1.769161	1.778237	6.088483	0.3289826	2.554254	8.217425	6.627004	3.680352	1.243158	15.70485	1.140714
TCGA-ET-A2N0	1600	0	471.9881	0.05358068	0.1467195	4.24397	5.621537	0.03128204	0.457227	3.358256	0.7793488	0.03269641	2.787413	0.2429432	0.01191291	13.23606	0.05488767	0.5132393	0.1155554	0.2025391	1.193983	1.136822	1.961232	13.11855	0.4590061	0.7494681	2.561355	0.2845134	2.862401	5.67337	3.418082	1.618271	1.661784	31.69019	0.7132552
TCGA-EL-A3ZN	1614	0	198.1533	0.01797907	2.870315	5.831808	6.057332	0.08397385	0.4204931	2.577291	2.708223	0.05485663	4.336484	0.9387937	0.01798826	4.162469	0.03315173	0.08756854	0.1071408	0.5728249	1.020714	2.351812	2.026613	17.41213	0.06845339	1.102288	5.739662	1.732759	6.941516	6.62428	16.31794	3.975075	2.16718	18.20118	6.655663
TCGA-EL-A4K4	1623	0	180.0505	0.0323339	5.241101	4.734107	8.344358	0.1426301	0.1907589	4.194953	1.205617	0.04823143	1.726274	0.5296767	0.1102311	6.112291	0.008832698	0.07699263	0.2789331	0.2677302	2.258378	1.420506	0.8175381	15.98415	0.2325371	2.09104	5.60763	0.228924	2.364514	13.92764	6.111165	2.89072	2.639425	14.48493	1.152556
TCGA-EM-A1YE	1645	0	169.5232	0	0.1799575	4.248378	7.388478	0.04621684	0.2001535	2.348148	2.563087	0.008051078	0.1247936	0.02315678	0.01760041	2.62706	0	0.01285207	0.03594196	0.2422388	0.1465492	1.120898	1.200921	34.67435	0.07534963	1.926959	4.315872	1.334601	5.003231	0.4732369	8.967887	3.531879	3.209701	19.86449	3.428066
TCGA-DO-A1JZ	1670	0	106.4516	0.004295373	0.05858799	5.602096	9.820752	0.01003108	0.02715131	5.392919	4.786211	0.00524231	0.06500566	3.219176	0.06303101	7.236992	0.01056036	0.02510516	0.09361177	0.2505113	0.7174383	0.8410678	0.6773935	20.6758	0	1.755648	8.117957	0.6910952	4.617023	11.46032	14.13902	9.067607	4.20066	12.02084	1.55736
TCGA-ET-A39S	1676	0	188.3866	0.01658036	3.878003	5.378112	6.487882	0.06776083	1.089976	5.469694	2.282498	0.005058896	15.17313	0.749354	0.02211844	4.268414	0.02038176	0.08075599	0.1100977	0.3626198	0.4058528	1.44888	1.403905	18.37333	0.01578198	1.134	6.923036	0.6272969	4.89272	14.63242	8.243103	3.910299	2.706107	19.07162	2.197985
TCGA-DJ-A13T	1709	0	122.7868	0.007015774	0.0652457	6.881511	7.066326	0.03276819	0.3148646	1.311338	2.121183	0.03424975	0.5574235	0.861965	0.0187183	4.637241	0.01724858	0.1708545	0.1242306	0.3447622	0.8745324	2.306603	1.009877	20.5814	0	2.060819	10.97314	0.2905793	3.895646	18.86951	9.257132	5.13691	2.691345	13.14482	2.199569
TCGA-ET-A25L	1721	0	173.2312	0.02745867	5.589584	7.661654	7.430385	0.1709996	0.3702782	2.508254	2.260356	0.02234139	1.004261	1.01208	0.1098908	8.54092	0.04500554	0.1783196	0.3864823	0.4448396	1.204941	4.848342	1.869689	22.88588	0.7318217	1.656044	6.526756	0.2478694	3.005198	14.13016	7.545108	3.401193	3.732632	13.21358	1.5895
TCGA-EM-A1YD	1734	0	71.57487	0.009150241	0.6126907	5.565445	4.829274	0.1602657	1.983885	0.4497197	1.866602	0.02233492	9.641576	0.1365109	0.09765247	2.350229	0.03374439	0.1247876	0.09347671	0.2322379	0.5684171	1.45112	1.597976	17.64471	0.1045157	1.565805	9.497675	0.4591544	4.802168	1.037137	9.321005	3.089828	2.274355	13.24826	0.8673003
TCGA-EL-A3D5	1737	0	65.19346	0.005213058	5.035528	17.08889	6.458262	0	0.05272327	0.1475168	2.008558	0.02544921	0.1479259	0.07319787	0.1599488	1.79348	0.06408262	0	0.01775179	0.3715943	0.06433858	1.043254	0.7007291	12.84875	0.01984816	2.58529	8.205176	0.1993056	3.856954	1.929695	5.392824	2.061419	1.942465	12.63479	0.8776617
TCGA-EL-A4JV	1748	0	129.6665	0	1.681271	5.747185	6.399065	0.2873732	1.198447	0.4819362	1.783104	0.005562341	0.2500311	0.1199894	0.182397	4.209912	0.02241008	0.05327554	0.07449491	0.2854936	0.3974928	1.116131	1.041942	24.4146	0.01735255	2.2801	6.572319	0.7260247	5.416869	3.235503	10.3965	1.540389	2.169403	16.78542	4.661252
TCGA-EL-A3MX	1753	1	170.5365	0.3553462	4.231913	5.577872	11.72832	0.1276689	0.236958	4.687495	2.728419	0.09054943	0.5097059	0.8635685	0.09376559	27.41145	0.01920074	0.03043064	0.2712627	0.7422592	0.1895614	1.080566	0.6075493	21.8809	0.1635425	1.127877	6.381405	3.222224	6.013152	13.9459	13.30362	9.900813	3.805058	17.7813	7.751898
TCGA-ET-A2MY	1787	0	184.8159	0.008414436	3.080562	6.697018	5.068089	0.00982521	0.1914773	2.368549	1.668758	0.005134721	0.1750967	0.1624552	0.1683748	2.8453	0	0.09835969	0.1318052	0.40895	0.5469401	0.6422513	0.9484808	19.71275	0.01601853	1.650832	7.120665	0.3217006	3.422171	7.217011	6.545517	2.086667	0.8402879	15.45637	1.321826
TCGA-EL-A3ZT	1808	0	256.6804	0.02635823	0.08715654	5.925201	10.86704	0.2257015	0.3110089	13.06588	3.406585	0.01072301	0.6980791	1.341622	0.09376606	5.455402	0.04320189	0.05991063	0.1825049	0.4127783	0.3542246	1.947872	1.218204	15.03666	0.1003561	1.982306	7.060281	2.246393	6.435237	16.5212	12.86725	7.466816	2.581955	17.15738	6.015839
TCGA-DJ-A3UW	1812	0	199.6512	0.09832663	6.417591	7.868622	7.913805	0.1461246	1.192205	10.43069	2.917546	0.1472767	1.462699	0.6432478	0.304074	11.1847	0.02197638	1.88951	0.5874696	0.8543865	1.452557	2.8858	4.238482	18.91395	0.01701673	1.724476	6.354139	0.4556634	2.92826	8.449062	7.187298	4.462077	3.755425	14.78511	1.264961
TCGA-EL-A3ZR	1830	0	147.7291	0	3.116757	6.637236	6.405813	0.009607128	0.07801137	0.226696	1.484997	0.00502075	0.09338741	0.4404459	0.6365983	6.116843	0	0	0.01400865	0.2621389	0.1997039	0.9408842	1.127718	22.53535	0	2.484059	5.389745	0.7536336	4.806933	8.596148	10.59585	5.36802	1.769958	20.21506	4.995433
TCGA-ET-A25M	1831	0	154.0924	0.02015393	4.035964	6.571272	5.257478	0.1176648	0.4204008	4.997691	1.595511	0.01229848	0.9912732	0.1591799	0.09409975	2.706984	0.02477465	0.07852909	0.1647102	0.3265003	1.218806	0.7664298	0.895907	20.67712	0.3836696	2.185688	8.037188	0.2086838	3.712821	16.6671	8.670695	3.984772	1.8486	14.93309	1.222311
TCGA-EM-A4FU	1840	0	153.0551	0.006461414	0.004006015	6.560214	7.796549	0.2565212	0.5472959	4.109139	1.749313	0.01577173	1.014533	0.07938557	1.124861	5.085401	0.01588566	0.0818242	0.2002251	0.3559019	0.2684767	1.697384	1.658415	26.96321	0.03690171	1.725437	5.539108	0.5609701	3.796616	2.705137	9.718343	5.557357	3.06993	14.36279	4.514078
TCGA-EL-A3CT	1854	1	119.2062	0	3.43712	7.280131	10.2591	0.009078978	0.16219	7.150766	2.481089	0.07117103	2.118083	3.439035	0.1348417	3.133051	0.1146962	0.3105381	0.2541798	0.6382141	1.781694	3.189649	2.205509	16.66519	0.4588593	1.843252	7.009178	0.05573761	2.059076	5.903593	7.094032	2.42597	3.764328	7.872893	0.334992
TCGA-EL-A4JZ	1856	0	170.3129	0.08096387	4.324853	11.92065	9.510984	0.2388338	0.2693566	7.901372	3.028069	0.3068397	0.4191808	1.847356	0.284229	14.69039	0.1571472	0.8800036	0.5775245	0.897439	2.159763	5.261469	5.367086	27.26553	0.1135699	1.588434	6.436129	0.9231925	4.52654	11.18588	10.89949	6.87691	3.829863	21.89794	4.533291
TCGA-EL-A3ZQ	1862	0	552.8884	0.1185224	0.04254264	4.312105	6.622247	0.3787624	1.845366	2.545615	0.9168915	0.02283967	1.132865	0.3613072	0	33.441	0	0.1944498	0.1996752	0.2829623	0.4465331	2.035756	1.875076	9.799624	0.1662541	0.6527147	2.357189	1.023528	3.257577	10.18868	3.631467	6.21256	1.410545	45.24237	1.740723
TCGA-EL-A3ZL	1895	0	233.2177	0.01962851	3.078881	9.160464	6.484541	0.1375167	0.1654307	2.806429	3.988206	0.02395572	0.8292801	0.6086364	0.1134672	7.909239	0.04825754	0.1912046	0.1470482	0.501715	0.5544866	2.343461	1.218801	22.79938	0.1245558	1.205198	5.535924	1.813556	7.640315	25.87527	10.97818	7.153951	1.433417	17.97512	18.86064
TCGA-ET-A3DU	1911	0	205.0565	0.1662989	0.360863	11.51385	9.421712	0.703905	1.918412	5.828136	3.246381	0.3678656	1.543474	0.2189104	0.1941145	19.0791	0.2172031	1.640194	1.295388	0.9822227	1.500839	5.23368	6.12743	17.70518	0	1.931519	5.413003	0.2566354	3.254314	14.16374	8.05142	4.006785	3.708236	18.99262	2.12188
TCGA-E3-A3E2	1922	0	198.5687	0.04324303	3.823144	10.92936	8.362486	0.535228	0.699755	6.659355	3.736517	0.3219347	0.5971719	0.675495	0.03461211	8.956869	0.08505187	4.642037	0.3121775	0.6958811	0.9855612	3.442913	3.469279	25.16209	0.03292864	1.753333	7.104174	0.7370816	4.988618	16.97496	9.136306	5.852768	1.965141	17.32894	3.299077
TCGA-ET-A25N	1928	0	91.04409	0.03700885	0.3569243	4.657981	4.746415	0.04801533	0.753791	7.49618	1.977677	0.04516765	5.235263	1.176432	0	3.275148	0.1112074	0.09613582	0.1344262	0.5329384	3.281879	1.002594	0.9923203	12.40636	0.03131272	1.797268	10.33343	0.2816743	4.89043	13.32182	6.412539	3.56502	2.342665	9.632934	1.409141
TCGA-ET-A25R	1930	0	172.2362	0.01124923	0.1604115	5.604305	7.138079	0.275841	0.4906386	2.245035	2.130655	0	0.05320141	2.65559	0.0750332	4.135219	0.02765671	0.2410773	0.3792343	0.3705572	0.3887404	0.9193036	1.160864	19.13391	0.6852838	2.679043	7.477326	0.3494403	3.154513	18.01529	7.993122	2.762156	1.964674	15.11685	2.30027
TCGA-EL-A3GO	1973	0	57.28577	0.004348194	0.0485251	16.01496	9.556121	0.1827798	1.440224	0.9195867	4.06497	0	0.1974151	0.1831623	0.08120777	1.21929	0.02138044	0.1016555	0.1066083	0.4273492	0.3613416	4.629985	2.742894	18.38998	0.03311056	3.137417	8.916242	0.6372537	4.26036	2.213446	9.742433	3.400311	1.725411	9.168079	2.420968
TCGA-ET-A25O	1986	0	118.3065	0.007259967	2.178538	11.29661	5.491521	0.01695436	0.1606174	2.000331	1.528074	0	0.006866968	0.3376731	0.1259038	4.892737	0.00892447	0.04243232	0.1359712	0.1725004	0.6331815	0.6226663	0.5301975	28.27676	0.02764155	2.433241	9.849766	0.555126	3.847878	13.68069	9.383481	3.823715	0.5605173	11.79444	2.969072
TCGA-EL-A3GS	1989	0	123.4971	0.07046174	6.270035	8.486763	10.30178	0.2684777	1.38775	14.59244	2.162338	0.004526074	0.3788383	0.1171624	0.02968327	3.16344	0.03647015	0.1083757	0.2348888	0.2883798	0.4332871	0.7541621	1.789858	13.06219	0.1270779	2.453544	10.21385	0.3131059	3.110186	7.700249	6.422579	2.996407	3.331446	10.61681	0.4965375
TCGA-EL-A3ZP	1992	0	162.7703	0.07804108	0.2446117	9.342353	12.05252	0.5771284	2.000615	8.846405	5.077057	0.211657	0.9924222	1.902421	0.156162	18.31818	0.2451638	1.038955	0.8858326	0.6508759	0.9488992	4.319577	4.593448	20.22045	0.1485665	1.611427	6.531512	1.139595	5.65868	8.611699	9.992153	6.836597	3.255829	22.38289	2.985845
TCGA-E3-A3E0	2019	0	202.8187	0	0.02342532	8.416996	8.353205	0.1213249	0.5313987	2.236831	3.866567	0.08069758	1.098945	1.384341	0.06930491	5.85393	0.0580575	0.395658	0.1833433	0.5457918	1.523296	1.633022	1.76957	21.87031	0	1.940695	7.111027	0.6319832	6.290476	7.779092	7.56626	4.162415	2.705196	17.9652	3.872409
TCGA-FE-A236	2031	0	125.249	0.009657957	0.06387031	6.96739	4.922138	0.2105081	0.166866	0.8007113	1.871883	0.0117871	0.2436039	0.1977643	0.0429462	2.647528	0.03957417	0.08780776	0.09647089	0.1842776	0.4264593	0.7606094	1.049467	14.98555	0.02451442	2.329901	7.98131	0.2666754	2.259896	5.648016	9.080709	3.391133	2.774442	8.297654	0.6700305
TCGA-ET-A3DS	2033	0	69.79451	0.02343935	5.40839	5.643528	6.610306	0.1733384	0.9828047	0.541094	1.47984	0.01430334	0.6798959	0.02056987	2.183579	2.10805	0.02881332	0.2892136	0.1250466	0.1561092	0.1832132	0.9250865	1.128784	14.15047	0.0148738	2.388705	8.349456	0.6160914	5.072573	0.3968295	6.70851	1.868306	2.825357	15.096	0.8622624
TCGA-EL-A3TA	2035	0	225.5238	0.01254278	0.2592135	6.841445	7.344075	0.3417334	1.622672	6.419878	2.3429	0.03571844	2.871042	0.6310838	0.1394355	11.44801	0.04111595	0.4724344	0.2961322	0.5283128	0.5882425	3.0243	3.234774	21.52589	0.111429	1.326084	5.443834	1.212159	5.034406	17.27593	9.817133	4.231579	2.788361	17.49646	3.04836
TCGA-FE-A234	2075	0	163.6218	0.02864454	5.388975	7.863631	9.892666	0.1486539	1.516913	1.56426	1.995077	0.01942188	1.131925	0.8658588	0.02972064	6.344844	0.03912435	0.1488167	0.3749947	0.6049851	0.5630222	1.3683	1.478829	18.23771	0.03635368	2.109155	10.1628	0.2940648	2.789806	15.32308	6.826408	2.166976	3.553598	13.46283	1.255213
TCGA-EL-A3D4	2116	0	183.7531	0.004944822	1.11593	5.647986	4.950568	0.09238202	0.1937904	1.819043	2.439629	0.06034934	1.665064	0.2082945	0.03298233	4.835595	0.01215706	0.1059703	0.1616484	0.1762371	0.4434706	1.547042	1.245608	27.71432	0.2070957	1.352788	4.061106	0.2599443	4.709028	12.02107	15.02305	4.642067	2.199273	19.84961	1.828882
TCGA-ET-A25K	2142	0	130.4689	0.01153108	4.278774	5.129773	5.725786	0.06732199	0.2113771	5.246586	2.601531	0.02110976	5.028071	4.604341	0.05383924	3.518772	0.01417483	0.06739572	0.07460594	0.4109762	1.067359	1.405731	1.067904	19.51415	0.02195169	1.690433	7.521575	0.5051479	5.86322	19.18469	9.821313	5.682107	3.819815	10.91706	2.021607
TCGA-FK-A3S3	2162	0	210.037	0	0.03545012	5.645738	5.643867	0.07121611	0.08674288	7.704009	2.169063	0.06047929	0.137011	0.3211431	0.1525539	4.060047	0.009371718	0.04455881	0.09345953	0.2923024	0.4704575	1.291293	1.218435	22.3141	0.0435402	1.520645	5.52037	0.4189925	5.19318	14.4013	8.867122	5.007816	1.737314	19.41962	2.748978
TCGA-FE-A230	2173	0	123.9679	0.106147	4.566491	6.409197	7.412552	0.1790298	1.334468	3.328663	3.017779	0.05757673	0.8366749	0.5485636	0.02360028	5.044208	0.1304835	1.102928	0.493992	0.4967781	0.6210589	2.11216	2.802434	16.62709	0.02245241	2.448869	8.549946	0.3475782	2.720316	14.9587	10.11472	4.05829	2.718778	11.28789	1.250795
TCGA-EL-A3ZO	2211	0	267.2355	0.0462942	8.62084	8.022676	9.558692	2.733686	1.496585	6.367846	1.89233	0.02421429	5.248327	0.8067321	0.1279255	20.15015	0.08129734	0.6635546	0.6305742	0.6178418	1.412061	3.123261	5.540301	14.24227	0.9316611	1.164143	4.247476	0.5952408	3.237476	7.723771	5.388699	4.214812	5.623901	20.51174	1.6022
TCGA-FE-A22Z	2243	0	180.6113	0	0.05221168	3.645463	8.089753	0.1474996	0.9049435	0.7603786	2.013716	0.01927107	1.264523	0.5080908	0.09829953	3.745595	0.03882055	0.297373	0.2903537	0.5229777	0.3810948	3.645451	0.8857552	20.05088	2.484918	1.967715	5.617325	0.35215	2.748594	16.84612	6.316033	1.994453	2.424301	8.963511	1.611779
TCGA-ET-A3BV	2294	0	115.6183	0.04742622	9.390507	9.430039	9.753346	0.8860441	0.9320557	8.020174	1.540032	0.01578589	3.539777	0.3405292	0.3105849	9.12333	0.04239978	0.2855918	0.7282109	0.4470229	0.6314421	2.311723	2.779055	13.9747	0.6402037	2.039487	7.489496	0.4189589	3.039378	8.435082	9.637425	3.030353	5.786891	12.00323	0.7058684
TCGA-ET-A3BQ	2331	0	155.0395	0.0153977	4.261525	6.307307	6.935466	0.03595859	0.3932123	1.554823	2.451269	0.0187922	2.778846	2.540386	0.04929783	6.908344	0	0.1619908	0.1614939	0.3791607	2.059985	1.52826	1.492812	17.76217	0.1289752	1.53058	8.282309	0.5396276	4.138253	32.50331	10.2843	6.171585	5.582975	16.77946	1.779931
TCGA-ET-A3BU	2367	0	146.7045	0.003769482	0.02103339	7.995221	9.484012	0.1056355	0.5337275	4.878619	2.89453	0.04140436	0.9198811	2.110514	0.04022836	7.150373	0.04633716	0.1395327	0.3080651	0.5292461	0.4155986	1.524988	1.73949	14.71773	0.9041696	1.931012	8.441228	0.4803826	4.292561	16.69856	8.912196	5.295362	4.090986	14.78836	1.644025
TCGA-EM-A1YC	2391	0	178.2536	0.01118618	3.382128	3.750503	3.274878	0.06095446	4.171803	0.8385579	0.5883637	0.009101491	0.1833979	0.013089	0.9351456	1.089516	0.02750171	0.02179329	0.04317071	0.2013554	0.3681541	0.3942215	0.6630158	18.13116	0.02839346	3.28787	7.725017	0.386091	2.215865	0.9308643	13.95741	1.828838	4.566749	5.314517	0.3583683
TCGA-FE-A3PD	2396	0	167.2172	0.03601261	3.860421	9.019265	10.41009	0.2018425	1.406802	6.554224	3.960239	0.1054843	0.3951327	1.238873	0.02882482	6.27968	0.06197698	0.217499	0.3507279	0.5095168	0.4444609	2.119351	2.782476	23.99924	0.6307251	1.424842	6.04588	1.021152	5.577676	6.758321	10.52329	6.776942	2.883389	17.4208	5.005575
TCGA-ET-A3BP	2406	0	241.7126	0.003898849	0.02900699	8.806532	6.118175	0.3459926	3.598149	0.8768167	1.976249	0.01427511	0.7965636	0.3284684	0.1300281	8.746303	0.01917097	0.01519173	0.1460423	0.4168734	0.7057433	1.364912	1.60524	35.13994	0	1.500087	6.043149	0.6521408	3.565226	10.26141	8.207362	4.377388	1.658594	13.73587	2.822019
TCGA-EL-A3CZ	2418	0	95.92961	0.004250871	3.004469	5.951539	5.514572	0.04963576	0.4191721	0.405185	1.84687	0	0.6191972	0.04476567	0.1587803	2.514217	0	0.03312675	0.09843203	0.2754621	0.2798051	1.332225	1.066302	16.85455	0	2.210048	10.4759	0.4062981	3.280848	3.73743	7.570524	3.028027	1.827047	9.805179	1.786356
TCGA-FE-A232	2424	0	170.4003	0.05348931	5.066265	7.30503	6.76335	0.3459179	1.368042	4.614388	1.603102	0.02008656	0.4748034	0.9893733	0.08782221	8.221872	0.06069497	0.4008063	0.5968743	0.6265784	0.7143216	1.369406	1.733248	18.79371	1.77023	1.744531	5.41709	0.3277248	3.820554	13.69346	7.786797	3.911679	2.935971	16.25235	1.099081
TCGA-E3-A3E1	2449	0	193.0379	0.003384317	0.1007157	7.54381	7.042379	0.2292007	0.389343	1.280266	1.922101	0.008260816	0.1856647	0.8613012	0.05417676	5.231498	0.03328195	0.1450556	0.2719773	0.4459268	0.6738669	0.9839735	1.465036	19.69254	0	2.242746	6.605649	0.3558203	2.68997	8.829517	6.45149	0.5077993	2.685869	12.53419	0.6527772
TCGA-ET-A3DR	2451	0	115.4821	0.1144656	1.21392	7.287896	10.41254	0.0422075	0.3731965	12.3014	2.077039	0.007352642	2.666845	2.083069	0.03214713	4.400828	0	0.03521143	0.04102997	0.3253301	0.2825427	1.667103	0.8098026	15.83508	0.04587534	1.484005	10.83484	1.007689	5.526894	4.66758	9.152862	4.510526	3.069074	13.12198	0.8265951
TCGA-ET-A2N5	2460	0	154.3777	0	0.2450386	4.966189	4.668361	0.04195402	0.3633847	3.404709	1.584828	0.005481364	0.1699249	0.1024769	0.3954316	2.402392	0.03312575	0.06124994	0.09788054	0.4317073	1.156641	1.126531	1.307234	19.27824	0	1.909136	6.506699	0.5365914	5.077782	2.631655	7.464767	2.341452	1.582619	13.8369	1.271146
TCGA-ET-A25I	2485	0	148.8712	0.01527526	0.08996989	5.289913	4.07711	0.148636	0.7112945	0.9327556	1.957693	0.04971405	0.1830127	0.1117103	0.3735861	5.087265	0.05007317	0.4215966	0.1681855	0.3079555	0.4231325	1.479029	1.872734	25.06223	0.0193863	1.787017	4.949976	0.1703344	3.973342	1.307666	6.691582	2.190056	1.476148	11.44094	0.6513667
TCGA-FE-A23A	2489	0	212.1332	0.1195456	0.4217617	7.612745	8.285145	0.9040031	1.309801	2.526539	2.019535	0.04515953	0.274609	0.1348851	0.09492595	9.785673	0.06997807	0.7763421	0.7133648	0.6517075	0.550351	1.797896	3.259608	17.49408	0.02167414	1.703186	5.564301	0.7118681	3.48022	12.36564	7.906205	2.640739	2.52186	19.77027	3.539305
TCGA-ET-A25G	2492	0	138.253	0.01524998	8.582632	7.16508	9.000878	0.06232382	0.6795919	11.89566	1.446268	0.004652979	0.1947302	0.2342034	0.1118903	2.883802	0.009373181	0.07427627	0.2362818	0.370582	0.3136873	1.106407	0.9805493	14.73752	0.9580339	1.928114	7.026732	0.2247122	2.50637	6.520215	5.722614	2.991877	2.421886	11.12741	0.5711085
TCGA-EL-A3TB	2519	0	186.5093	0.01157611	4.131605	7.68954	6.47492	0.07209052	0.892714	3.896427	1.916281	0.0188375	1.897908	0.8330335	0.09780379	6.410349	0.03794715	0.1052471	0.197098	0.3417337	0.6953015	1.821264	1.846009	18.89591	0.0146916	1.640255	4.759559	0.8851554	6.331837	12.33483	10.58992	4.655411	2.693987	21.75405	4.107597
TCGA-ET-A2N3	2535	0	155.7814	0.009066213	4.078011	7.142322	9.323301	0.06351759	0.04011565	0.2903086	1.457522	0.02212982	0.008575437	0.03978157	0.06651956	7.135487	0.04457935	0.0176631	0.01234911	0.5777109	0.1156233	1.843702	1.410578	13.14811	0.01725932	2.213499	5.061723	1.733097	9.027872	2.406435	12.24952	4.805513	2.147775	27.08206	6.195631
TCGA-EL-A3H5	2542	0	130.9372	0.004347498	0.3315351	6.538786	8.880253	0.2030562	0.5001504	10.05556	1.909995	0.01061185	29.50061	0.930926	0.1043933	6.351587	0.05344254	0.5844257	0.156926	0.6761367	1.520253	5.149858	3.073758	15.13004	2.350474	1.118296	4.622901	0.3809059	1.7859	6.032983	5.111181	1.879902	1.941255	5.720817	0.6454882
TCGA-EM-A4FF	2573	0	194.4371	0.04123466	0.3815099	7.764071	8.504429	0.04444441	1.231055	2.626572	3.158979	0.02709811	0.1500097	0.7460018	0.2411874	7.810639	0.0701842	0.3028001	0.4082823	0.5720951	1.179628	2.475775	3.189309	20.02251	0	1.960232	7.161401	0.5457057	3.963125	13.49245	7.958704	4.146669	2.123787	17.02061	4.179616
TCGA-KS-A4IB	2577	0	174.4393	0	0.02177416	8.541734	8.701808	0.04686678	0.18394	0.5155881	3.031116	0.006123225	0.03796459	1.01268	0.2141751	7.188084	0.01233491	0.01954921	0.1195931	0.2871884	0.3591412	0.6278702	0.929288	23.39267	0	1.919424	6.308803	0.4315864	3.264789	14.64439	7.040321	0.4906229	2.295456	14.6895	4.283267
TCGA-ET-A3DQ	2581	0	98.17863	0.226818	2.353941	8.035254	4.787566	0.2187863	2.368772	2.702483	3.591799	0.204607	13.50668	0.3202119	0.03288898	5.472577	0.0242453	1.075917	0.4835728	0.4420083	4.255817	4.282222	3.950659	20.97663	0.0187736	1.999255	10.03259	0.3927403	3.886223	4.323939	12.30008	2.177344	2.850312	13.63698	1.062194
TCGA-ET-A39M	2582	0	267.9635	0.0692544	0.1255084	9.494029	8.230901	1.418259	2.619832	6.989971	2.599526	0.03250842	0.7457548	2.907906	0.02842659	24.30304	0.2881406	1.131283	0.5732456	1.27729	0.9117064	4.649498	5.559488	24.86904	0.04056596	1.271609	4.254861	1.137168	5.330454	7.233612	5.930231	9.915899	3.524756	29.62572	3.400409
TCGA-FE-A3PB	2590	0	238.31	0.03013892	0.4712984	7.984513	7.865597	6.921101	1.837362	5.017398	2.122685	0.05721831	3.009117	0.2880031	0.1027481	9.855956	0.03293236	0.5676038	0.8210455	0.7739832	0.5979055	2.642731	3.849186	16.73585	0.165751	1.149744	6.045973	1.082921	5.014969	10.62596	7.082007	3.039353	2.539801	16.89625	5.546925
TCGA-FE-A3PC	2606	0	246.7549	0.02784951	4.256175	5.151228	8.695555	0.2276315	0.7041537	2.626911	2.711405	0.02265939	0.3073227	0.7657908	0.0557275	9.996862	0.03423461	0.162772	0.2276032	0.2957679	0.3780848	2.626427	1.640842	16.16535	0.7068935	0.8954576	4.41785	1.367898	6.144218	11.76071	8.594003	5.022637	1.77649	16.78936	6.654628
TCGA-KS-A4I9	2658	0	191.8419	0.009336275	0.115768	8.350878	6.573079	0.5886867	0.8734242	3.316328	1.634636	0.005697253	0.150125	0.3768925	0.1494568	4.785024	0.01147682	0.1182301	0.4387351	0.5949196	0.43402	1.203636	1.53659	18.78259	0.07109374	1.450087	6.528644	0.9444154	3.620235	14.81244	7.86672	3.831679	2.912039	14.07117	2.61767
TCGA-ET-A3BT	2665	0	192.9976	0.03419524	5.327742	8.222467	7.983569	0.7666262	1.028875	1.308863	3.024939	0.02921363	4.625216	0.6301891	0.05017866	4.504314	0.008407045	0.09993044	0.2538468	0.2806803	0.5148781	1.831633	1.552662	16.51	0.02603894	1.475932	7.295171	0.7517274	4.06931	18.05272	8.396917	4.943768	2.537803	17.24016	2.325487
TCGA-ET-A2MX	2689	0	248.7908	0.004032565	0.04250259	5.967117	8.886827	0.01883468	0.5250957	35.48276	1.239927	0.004921565	0.7094547	0.04246671	0.06993353	2.508629	0.009914234	0.05499463	0.07140594	0.2569603	0.2023946	0.5220549	0.6700928	10.90508	0.1842427	1.147169	5.15057	0.5331816	2.390435	3.929665	4.829268	2.177496	0.8799141	10.85961	0.914131
TCGA-EL-A3ZG	2724	0	219.6546	0.01753866	2.035576	8.889213	7.546502	0.06553348	1.175147	0.6478039	2.122984	0	6.496351	0.4371201	0.1450604	2.93431	0.008623909	0.06150492	0.1075025	0.159114	0.4906401	1.105001	1.032108	21.40952	0.05342126	1.514004	5.010423	0.698477	3.832937	4.618025	8.351684	1.943407	0.8811296	16.97104	1.47174
TCGA-EL-A3ZH	2773	0	91.92978	0.01133934	0.03046456	4.745937	5.984626	0.02648101	0.3344909	1.12025	1.742279	0.01845221	0.3503667	0.1061457	0.1361416	2.90359	0.009292749	0.04418334	0.07722667	0.2857572	0.7494992	0.8318599	0.7601057	12.99055	0.08634663	2.377101	7.987842	1.174131	5.062381	2.600891	12.55992	6.857614	3.52184	15.2336	4.36932
TCGA-E3-A3DY	2815	0	171.7958	0.1514317	6.336228	7.155788	7.108273	0.04934537	0.4006921	5.501984	2.512029	0.05587449	0.1865377	0.5006674	0.04697957	5.69277	0.06926536	0.6174926	0.2950075	0.6656088	0.8721728	1.139786	1.640042	19.41713	0.02681675	2.168714	8.972487	0.4992913	3.973734	19.58432	9.3335	4.693253	1.09533	14.65944	2.469647
TCGA-ET-A39R	2863	0	159.9886	0.1722407	5.235732	10.84757	11.56205	0.3430849	1.58188	14.50126	2.967484	0.1112887	0.4312505	0.471247	0.5203652	12.64166	0.2740042	2.427911	0.852184	0.7988078	1.104563	4.388599	7.002512	26.55021	0.05786364	1.700642	7.361838	0.5487586	4.429206	9.579628	9.67352	1.887122	4.220987	26.37783	2.132217
TCGA-ET-A3DP	2877	0	169.3254	0.009923681	3.605417	6.368596	4.297929	0.5407498	2.392035	3.675241	2.221903	0.08477986	8.648084	0.7199282	0.01765112	5.347205	0.05692819	0.1031128	0.2635828	0.5215993	3.34224	1.552367	1.414447	18.07831	0.01259445	1.647681	8.556061	0.6481452	4.941471	47.64038	9.672747	5.439438	4.464616	16.25726	2.471021
TCGA-ET-A39P	2900	0	168.9951	0.0283008	0.02757264	7.434476	6.214028	0.1605079	1.293127	1.119977	1.953172	0.004934265	0.1070752	1.014735	0.1024743	8.145504	0.03975927	0.03938325	0.2395519	0.2750894	0.5156084	0.9137728	1.210991	21.49813	0.2924704	1.621638	6.664538	0.3606653	3.814143	8.907487	8.025265	4.196968	2.112975	17.67385	0.771781
TCGA-ET-A39T	2987	0	176.6264	0	3.869156	8.700207	7.35524	0.05276601	0.822659	1.144147	2.551856	0	0.6496978	0.3251901	0.05425512	2.417211	0.02222006	0.07923569	0.1046396	0.2342671	0.8291441	0.5874597	0.9565802	17.11141	0.05161625	1.797777	7.878887	0.3455369	3.011082	8.65167	6.795847	1.485899	1.502922	14.03288	0.751817
TCGA-EL-A3T6	2988	0	187.8906	0.114852	9.705118	8.920747	11.79932	0.1341082	1.917458	8.809299	3.422657	0.04947239	0.6070769	0.5988211	0.09012608	8.692278	0.1660992	0.6383699	0.5613442	0.8646508	1.498084	4.247424	3.714747	10.93399	0.05144551	1.336509	7.992246	0.5757835	2.767757	9.456665	7.61113	1.079769	3.565063	14.6403	1.522543
TCGA-EL-A3D1	2997	0	406.6797	0.01305101	0.04315467	4.939595	9.82373	0.3149425	0.4344799	2.202912	1.18718	0.04247512	2.460675	3.29091	0.06383754	18.2061	0	0.05085281	0.1392516	0.3288921	0.2970903	1.239026	1.252407	25.46599	0.2484516	1.322916	2.840093	0.415805	3.377005	18.37541	3.861479	5.61813	3.946287	37.01322	2.283752
TCGA-ET-A39O	3059	0	179.2933	0.0508495	9.610238	6.922507	7.332407	0.1088541	0.5785608	6.961076	1.893709	0.01551488	0.272549	0.3569954	0.06783399	6.749993	0.1041797	0.4458	0.4877213	0.709365	0.4602216	1.638884	3.641794	15.55692	3.226734	1.297828	6.590441	0.1485059	2.732233	13.43126	5.476899	1.790882	2.361888	15.06173	0.5870196
TCGA-EL-A3GY	3076	0	163.2595	0.02317602	9.628969	8.025996	7.102113	0.1961976	2.962902	5.298376	3.268751	0.0565706	9.618036	0.4576226	0.07342826	6.041481	0.09259127	0.152389	0.3196271	0.6633114	3.058182	1.484554	1.763075	16.00988	0.06618017	2.096633	9.677021	0.2861253	3.374331	17.33916	8.596998	4.643377	3.479276	14.17359	1.16173
TCGA-ET-A39J	3227	0	137.8482	0.02418767	0.01749548	6.966672	8.096288	0.01882867	0.6625307	3.608384	2.25904	0.01967998	3.164836	2.497661	0.02151114	4.768674	0.009911069	0.04712321	0.1976764	0.4528024	0.3814418	1.93751	1.476294	19.69221	0.7060384	1.748764	7.401862	0.4109968	4.536783	17.34007	8.688926	4.537159	2.963442	14.8686	0.9111672
TCGA-FE-A3PA	3235	0	201.3736	0.007238036	0.05609392	7.285192	12.10171	0.1943862	0.4346445	5.411528	2.861129	0.008833699	0.3149263	1.302149	0.009655649	21.01274	0.03559004	0.1269124	0.4313288	0.5472067	0.4377194	2.268404	1.616431	26.19941	0.01377902	0.98219	4.606221	1.268321	4.140036	9.747152	8.538836	5.237716	2.23848	20.62429	10.04612
TCGA-EL-A3CX	3243	0	121.6899	1.072596	1.576832	6.576677	8.576547	1.695427	4.22192	1.667224	1.754026	0.3258347	0.06202388	0.3288339	0.2374351	5.077028	0.08060767	0.06387626	1.132423	0.5463324	1.29102	1.248105	2.339896	33.41263	0.01783316	1.138442	5.17385	1.85041	13.48233	0.6666359	35.30448	5.63515	5.295548	14.20087	0.6302278
TCGA-ET-A39K	3267	0	422.3068	0.004205382	0.04432404	5.359818	6.311168	0.2062393	1.297224	6.933436	2.163439	0.06158976	1.925223	1.018592	0.02244017	12.08973	0.04135644	0.1392821	0.0830583	0.5314029	3.155643	1.574303	2.243313	20.34443	0	0.9763161	3.669606	0.6096246	5.822962	16.16542	4.468116	3.803966	2.38841	32.18296	3.177688
TCGA-EL-A3T8	3269	0	186.8328	0.008449581	0.06548325	8.093944	8.323233	0.2663887	1.281847	2.995074	1.963387	0.03093701	0.9670543	2.773274	0.0169078	3.932362	0.03116048	0.08230876	0.2330611	0.4152209	0.4623219	1.777556	1.797567	17.53702	0.04825631	2.960885	8.309741	0.7605001	5.520312	34.51188	11.94426	4.470923	4.243149	14.90358	5.068561
TCGA-EL-A3D6	3296	0	149.1445	0.02712656	0.2306497	7.806172	9.359742	0.1990977	0.4066255	8.795835	1.750674	0.004729536	0.9017001	0.272065	0.1912754	6.118186	0.0190548	0.7474338	0.4169974	0.8621772	1.186116	1.877139	2.583992	14.96766	2.523019	1.178437	6.993208	0.6296693	3.488927	9.894538	5.360861	2.434777	4.100048	9.71546	1.361361
TCGA-ET-A39L	3299	0	112.7247	0.01417552	3.495701	7.148292	4.390381	0.1158654	3.337761	0.8075436	1.895905	0	0.3687246	0.3669839	0.05200349	4.910295	0.04356391	0.07594736	0.1037832	0.3636096	0.7231334	1.385928	1.732906	26.18601	0	1.981536	8.698002	0.4685682	4.754331	7.157062	10.05802	5.105146	2.457042	10.7501	1.327176
TCGA-EL-A3MW	3305	0	191.1606	0.003866085	2.528768	8.70121	6.479519	0.2347424	1.461378	2.786841	3.426239	0.01415515	0.3729941	1.642112	0.02062966	6.377062	0.05702962	0.1205126	0.2185391	0.4425985	0.5248595	1.338844	1.93547	24.33806	0.01471971	1.72767	7.418761	0.6528193	3.977533	25.62875	8.850443	4.997483	2.643015	11.70382	3.349253
TCGA-FE-A237	3431	0	151.9784	0.01931047	0.09577844	8.009153	6.776242	0.387827	1.176684	1.179158	1.786483	0.01885405	11.22941	0.9015511	0.07728135	4.914368	0.04747561	0.08276683	0.3235247	0.429628	0.6609578	1.295796	0.976955	20.8045	0.6911118	2.33626	7.849455	0.4983373	3.85867	10.97811	10.25297	4.6536	2.130578	13.6832	2.644381
TCGA-KS-A41L	3463	0	255.7499	0.01250762	0.005169735	5.246163	8.625251	0.1071008	0.305704	0.2607943	1.412613	0.005088328	0.007887032	0.02927044	0.1334828	3.350108	0.02050034	0.008122583	0.008518324	0.3737352	0.1303541	1.592246	1.120833	24.29149	0	0.98155	4.475171	2.41088	7.56915	0.5359666	6.535426	1.612971	1.30957	18.69137	13.29504
TCGA-EL-A3GR	3501	0	113.2578	0.02313048	4.270653	6.876611	8.219231	0.1404445	2.590825	6.807176	2.864848	0.01693783	37.38575	0.9012671	0.2036523	4.022464	0.07961417	0.09913982	0.4316331	0.8044019	1.263689	1.63947	1.214284	11.94725	1.902243	2.445466	11.69862	0.641135	5.195878	25.43411	8.499638	1.136606	3.030306	10.9255	1.211191
TCGA-FK-A4UB	3531	0	271.4956	0	2.801909	5.460462	8.345039	0.09559753	0.3105067	3.182481	2.181118	0.009991983	0.4026832	0.1724356	0.1310605	10.91937	0.1207699	0.04785111	0.2230332	0.327163	0.4850092	1.819494	1.204477	32.13817	0.03117149	0.8209621	5.011558	2.451903	7.127711	18.39023	8.495988	4.948751	1.757628	23.49455	10.19665
TCGA-ET-A3DO	3552	0	204.3056	0.07151488	4.14122	11.27104	11.64008	0.9129896	3.718863	4.445033	2.831426	0.09309943	1.713638	0.6024952	0.1208424	9.414568	0.2461514	1.430431	0.9448825	0.5973045	0.8551639	4.289679	6.120965	16.48597	0.01815235	1.662879	7.748776	0.4860722	3.587627	12.08836	6.593495	2.639994	3.064309	16.0563	1.311457
TCGA-FE-A235	3571	0	218.2302	0.01595861	4.308917	5.478082	4.653305	0.1956596	3.187659	1.87172	1.528564	0.08277625	12.03805	2.772976	0.07451157	9.109823	0	0.1632282	0.138575	0.340404	0.4726995	1.48924	1.321701	21.16123	0.6076068	0.9131869	3.687193	0.7626616	6.632659	12.87477	5.881707	3.432044	2.802961	24.85782	2.155229
TCGA-ET-A39N	3751	0	215.4175	0.01268843	3.849443	6.275626	5.376061	0.1481579	0.3368583	7.829849	2.927779	0.005161889	0.4720621	0.7943036	0.1466969	3.6178	0.03119506	0.0988801	0.03456588	0.4339533	0.1357185	1.866223	1.835374	25.56683	0	1.737935	4.943253	0.7478688	5.092868	1.135976	7.494677	5.313415	3.935269	30.68477	5.794663
TCGA-EL-A3T1	3941	0	164.5693	0.07140994	5.071158	6.981838	8.924628	0.2918391	1.572329	6.828817	2.384465	0.04357632	1.76741	0.5378988	0.2818165	7.796566	0.04389109	0.7419903	0.7011374	0.4884539	0.9817015	3.160215	3.583798	16.79008	0.01132857	2.305804	8.797182	0.3460078	2.658922	20.08298	9.797753	5.427358	2.432038	12.32412	1.840051
TCGA-EL-A3T3	4017	0	208.2165	0.02903104	0.06428202	6.534434	9.523956	0.2905578	2.123437	14.57713	1.564308	0.01012317	5.123161	1.819787	0.04979293	5.56068	0.03058887	0.06463911	0.3050478	0.5733332	0.634695	1.067103	1.562674	13.49802	0.821099	1.306375	6.001455	1.31472	5.610054	17.52967	8.742128	6.112533	4.781991	17.80625	3.230006
TCGA-DJ-A1QE	4134	0	166.8758	0.00723008	6.042519	6.906248	9.30662	0.7935746	0.7038072	1.74443	1.779647	0.01323598	1.634449	0.1840039	0.1880782	4.761854	0.03555092	0.11973	0.3446837	0.4568058	0.3331339	1.160255	1.373604	16.46372	1.046055	2.178932	9.614646	0.2591441	2.478606	15.63473	7.540996	1.892387	2.333031	10.9549	0.8075026
TCGA-EL-A3GU	4137	0	168.6864	0.01222812	0.1440451	8.35928	10.68228	0.6282453	1.143961	4.358714	2.376634	0.0198985	16.91747	0.5437109	0.09787498	5.541987	0.02004224	0.06352861	0.2248553	0.3477749	3.115601	2.695582	0.9361644	15.84716	0.6983589	1.950331	6.955484	0.3636153	3.085356	9.462229	7.148374	3.635901	1.970668	15.02435	0.9293897
TCGA-EL-A3H7	4228	0	185.153	0.05190905	0.1066066	6.64041	10.09717	0.1288009	1.214045	6.209	2.1529	0.02375725	2.13581	0.5352626	0.1990864	6.115955	0.04785773	0.3602789	0.4772616	0.4029522	0.5872641	2.422048	2.197642	14.52735	0.2223429	1.725633	6.50972	0.3255962	3.20047	11.6742	8.01406	2.51427	2.30501	18.05455	0.999947
TCGA-EL-A3D0	4254	0	174.9044	0.02342942	2.772048	7.481097	8.872938	0.05471525	0.1234156	1.581884	2.426669	0.00476576	0.08125747	1.17884	0.104184	3.781841	0.08640335	0.007607662	0.2393495	0.3331732	0.305226	3.55344	1.607733	27.32625	0.05947001	2.132325	7.212295	0.4416562	3.997166	28.05315	7.825656	6.471268	1.513434	7.671771	4.669257
TCGA-EL-A3GZ	4258	0	158.1593	0.02037078	3.685344	7.893366	9.963329	0.1807749	0.9065052	5.879725	3.79117	0.009944653	2.088658	1.852053	0.1086997	5.241814	0.01001649	0.174623	0.3551627	0.3124127	0.5497551	1.347168	1.228957	21.19678	0.1085834	2.082649	7.218135	0.8631873	4.049361	22.769	9.71518	6.370781	3.901876	13.99193	2.276493
TCGA-EL-A3T0	4335	0	143.9777	0.01173171	4.371401	7.777056	5.277919	0.3926948	2.239536	1.030881	2.47034	0.03818139	10.82292	0.8579577	0.04173405	4.266503	0.0192286	0.1676114	0.1784409	0.50682	0.6789066	2.685294	2.28058	19.98196	0.1488907	1.913778	7.298006	0.5045922	4.020394	14.46661	12.05059	3.228975	3.014055	15.04867	2.804581
TCGA-KS-A41F	4367	0	566.7863	0.1369934	0.1698692	3.822458	6.86223	0.0426565	0.2193724	17.20657	0.6218438	0.03343887	0.2246012	0.3847119	0.08528393	16.16217	0.08981444	0.124551	0.1243993	0.2367295	0.1878608	0.7882282	0.9859673	7.988194	0.1738626	1.154707	2.923874	1.483967	2.143819	11.35281	5.187045	3.575173	0.6548974	33.91552	2.996502
TCGA-EL-A3GX	4494	0	183.1046	0.02258465	4.847119	9.086619	10.44105	0.474682	2.12235	10.14136	2.674794	0.0689089	0.7334318	1.156155	0.14562	7.095833	0.07403378	0.4766685	0.5973072	0.9065665	0.7185183	1.543119	2.99993	15.5624	0.02866288	1.796974	9.461064	0.5276677	3.542676	16.59916	8.157359	2.492646	3.818552	13.14023	1.334802
TCGA-EL-A3H8	4577	0	151.9542	0.004551397	0.04232734	6.913052	6.720424	0.1275477	0.1841258	2.392847	2.097955	0.01666433	0.3444015	0.287583	0.04857305	3.13169	0	0.06207027	0.2386795	0.3195146	0.5167869	0.9132952	0.9152763	16.82546	0.1213027	2.366293	10.35595	0.6090314	4.503411	28.77954	7.889711	4.48275	3.323763	12.11753	3.770992
TCGA-EL-A3CN	4731	0	116.4178	0.09839592	4.504575	8.528737	10.18798	0.514721	2.497817	4.982548	1.994997	0.01441054	1.920955	0.8842255	0.09975884	7.892559	0.1161171	0.4830794	0.6031138	0.3995743	0.5699509	1.904378	4.240712	14.6627	0	1.776	7.651394	0.2006332	2.137209	11.5401	6.204738	3.414617	3.336538	10.82496	0.8452458
TCGA-EL-A3CU	4780	0	120.7847	0.1004562	0.2915924	8.544563	8.305959	0.9703808	2.337916	4.882856	2.71918	0.1839034	3.135602	0.2724889	0.006091366	7.413519	0.06735704	1.619072	0.7339148	0.5178166	1.018148	2.669973	3.43136	18.20077	0.06954112	2.179885	11.44653	0.3927927	2.784773	12.99525	8.608157	4.341037	3.087487	13.8512	1.013911
TCGA-EL-A3CP	4831	0	145.3864	0.01286237	0.1036691	7.73355	7.142551	0.6107682	0.5203444	1.826255	2.247366	0	5.280088	0.421409	0.1258297	3.596673	0	0.008352966	0.1372389	0.2268969	0.4621243	0.8880851	0.685221	20.83436	0.1795644	2.004761	10.97139	0.8673996	5.372885	35.16405	9.244568	3.293856	2.846206	14.14061	4.740201
TCGA-ET-A3DV	5068	0	108.8764	0	7.043614	6.974176	7.144268	0.04857716	0.08765646	6.175337	1.127802	0	0.02623339	0.04259396	0.06474747	2.565163	0.01704676	0.006754216	0.04013864	0.2995413	0.05704948	1.9056	0.928343	17.48274	0.4091885	1.488798	6.65554	0.4418142	4.452682	4.04888	8.264172	4.169929	3.721355	16.81034	1.38105
TCGA-DJ-A13P	5150	0	169.6993	0.01094679	0.01809841	8.044964	5.630437	0.03408569	0.3505894	0.8803914	2.754635	0.008906708	0.05522245	0.9158352	0.0194709	3.078219	0.02691314	0.09952547	0.1590468	0.3822695	0.5704356	1.200656	1.614342	26.47174	0.0138929	1.833461	7.634994	0.6626525	3.914039	34.63467	10.6537	4.63649	2.277849	11.85878	2.200937
TCGA-EL-A3N3	5423	0	141.6912	0.05462637	0.1749838	8.168056	9.646836	0.4571265	2.129329	9.295099	2.907642	0.06111329	1.765368	0.359542	0.2914896	6.972454	0.08953418	0.5587307	0.967287	0.7423876	1.168593	2.33275	3.613569	16.07733	0.01733201	2.168243	8.12728	0.3988407	2.776239	10.68777	8.277068	4.301304	3.064007	12.23111	1.400039
