# Supplementary material for: Identification and validation of a pyroptosis-related prognostic signature for thyroid cancer
Source: Cancer Cell Int. 2021 Oct 9;21:523. doi: 10.1186/s12935-021-02231-0 (PMC8502398; doi:10.1186/s12935-021-02231-0)
Supplement: Supplementary file 5 — Additional file 5. The data of test set. [file 12935_2021_2231_MOESM5_ESM.txt]

id	futime	fustat	GPX4	NLRP7	NLRP2	CASP3	CASP6	TNF	IL1B	IL18	CASP8	NLRP6	IL6	GSDMA	GSDMC	PYCARD	CASP5	AIM2	NOD2	NLRC4	NLRP3	CASP4	CASP1	PRKACA	ELANE	TIRAP	SCAF11	PJVK	CASP9	NOD1	PLCG1	NLRP1	GSDME	GSDMD	GSDMB
TCGA-EM-A4FF	2573	0	194.4371	0.04123466	0.3815099	7.764071	8.504429	0.04444441	1.231055	2.626572	3.158979	0.02709811	0.1500097	0.7460018	0.2411874	7.810639	0.0701842	0.3028001	0.4082823	0.5720951	1.179628	2.475775	3.189309	20.02251	0	1.960232	7.161401	0.5457057	3.963125	13.49245	7.958704	4.146669	2.123787	17.02061	4.179616
TCGA-CE-A484	378	0	277.7206	0.008495749	0.05530648	7.839941	7.940863	0.05952094	0.3061022	1.062861	1.804249	0.01555302	0	0.08946824	0.2323359	12.70236	0.02088716	0.0496551	0.1012557	0.6514674	0.2726176	2.548004	1.195934	24.65513	0.09703997	1.17138	6.053423	2.111261	7.497401	11.04349	9.841638	6.689156	1.930409	21.61144	16.32491
TCGA-EL-A3D5	1737	0	65.19346	0.005213058	5.035528	17.08889	6.458262	0	0.05272327	0.1475168	2.008558	0.02544921	0.1479259	0.07319787	0.1599488	1.79348	0.06408262	0	0.01775179	0.3715943	0.06433858	1.043254	0.7007291	12.84875	0.01984816	2.58529	8.205176	0.1993056	3.856954	1.929695	5.392824	2.061419	1.942465	12.63479	0.8776617
TCGA-E8-A415	944	0	171.4755	0.01847797	0.185208	7.596509	7.866294	0.7983121	0.9538693	4.008758	1.832283	0.01127577	0.3029469	0.3621543	0.04108314	4.259829	0.0681433	0.1259978	0.2726628	0.4590021	0.4814422	1.32399	1.443978	16.08153	0.2814115	2.024071	7.031308	0.9860856	4.760665	10.72646	9.408905	2.61818	3.029367	13.12582	3.531425
TCGA-DJ-A2PP	930	0	106.1553	0	0.02354679	7.50037	5.28586	0.02418923	0.1833256	0.174835	2.763195	0	0.9927913	0.02423985	0.4467726	1.025123	0.01697703	0.01345318	0.03762302	0.1752607	0.1988565	0.9014112	1.074374	16.41046	0.01314564	2.645543	8.287323	0.2915047	2.287766	0.9491307	8.574937	2.218875	3.059079	10.85113	1.180877
TCGA-BJ-A0Z2	1514	0	149.6828	0	0.03371433	9.647115	6.178124	0.05079679	0.3231076	3.158563	1.663215	0.07300356	0.02057405	0.7730908	0.3264395	7.611445	0	0.1589138	0.1148076	0.2995245	0.1163297	0.6834535	0.7712376	28.51011	0.04140828	1.967764	7.508114	0.7623034	5.239165	4.403449	12.17292	8.30549	3.538139	13.56659	5.471447
TCGA-BJ-A0YZ	754	0	182.8696	0.02240442	3.869901	5.438711	8.313259	0.1465003	0.1132957	0.5405603	1.803941	0.005468718	0.05933652	0.05505258	0.1016186	2.027291	0.03304933	0.008729805	0.04577565	0.2661699	0.2064616	1.834548	1.157197	17.64665	0	2.144044	6.349233	0.463973	5.076053	0.9489132	6.893115	1.03931	3.845902	13.63357	0.9444777
TCGA-BJ-A4O8	591	0	158.0025	0.0359921	0.4072444	9.135612	10.23197	1.061171	0.8076541	5.594988	2.951469	0.005490844	0.4425689	0.750165	0.4741383	10.76055	0.1327322	0.2980142	1.210303	1.428556	1.303009	2.397716	3.028505	19.58959	1.06203	1.887919	8.026052	1.290047	4.421501	16.23294	11.98765	7.673063	4.265223	12.91084	5.495959
TCGA-DJ-A3UZ	1246	0	158.569	0.04822658	2.588844	6.31041	6.363204	0.3566446	0.3200853	3.681085	3.062152	0.09319245	0.7146501	0.07759146	0.0107225	3.712295	0.02964178	1.033523	0.3284476	0.685796	1.163953	2.510368	2.611726	17.90864	0.04590439	2.076295	8.225277	0.992322	5.75579	12.62544	11.6833	5.725548	2.027897	14.32479	4.259461
TCGA-BJ-A191	147	0	76.75285	0.0629781	0.07158401	9.105086	13.27841	0.6005528	0.444532	8.691777	5.794007	0.03843098	0.4964079	0.2947639	0.04200687	14.60526	0.09032004	0.5623567	0.221605	0.2947435	0.1727253	7.988935	1.466446	13.30307	0	2.619867	9.025903	1.538303	9.426647	4.656443	13.67933	8.480848	1.826258	17.04419	3.391672
TCGA-FY-A3WA	519	0	32.73608	0.003313046	2.064327	4.012292	5.545957	0.1547406	0.4774767	1.914497	1.734817	0.08895534	0.7207517	0.02325966	0.1104913	2.256194	0.04072633	0.1161825	0.05415248	0.17533	0.4525049	1.015078	0.7363778	7.661322	0	1.664692	16.10398	0.9235942	4.518484	0.7187134	9.656901	8.266529	3.89149	12.94699	7.231362
TCGA-E3-A3E0	2019	0	202.8187	0	0.02342532	8.416996	8.353205	0.1213249	0.5313987	2.236831	3.866567	0.08069758	1.098945	1.384341	0.06930491	5.85393	0.0580575	0.395658	0.1833433	0.5457918	1.523296	1.633022	1.76957	21.87031	0	1.940695	7.111027	0.6319832	6.290476	7.779092	7.56626	4.162415	2.705196	17.9652	3.872409
TCGA-EL-A3ZH	2773	0	91.92978	0.01133934	0.03046456	4.745937	5.984626	0.02648101	0.3344909	1.12025	1.742279	0.01845221	0.3503667	0.1061457	0.1361416	2.90359	0.009292749	0.04418334	0.07722667	0.2857572	0.7494992	0.8318599	0.7601057	12.99055	0.08634663	2.377101	7.987842	1.174131	5.062381	2.600891	12.55992	6.857614	3.52184	15.2336	4.36932
TCGA-DJ-A3VM	840	0	145.2668	0.02459692	8.118008	7.876024	4.723605	0.2680615	1.015794	0.573922	1.90737	0.02001296	1.411436	0.5108623	0.1640633	7.602483	0.01007876	0.01597351	0.07259095	0.2346594	0.3271816	0.8734744	1.141141	22.72053	0	2.082192	7.163551	0.3134631	3.291909	2.764419	10.21796	4.239351	2.283182	15.21741	3.21723
TCGA-DE-A4MA	916	0	504.8342	0.006021132	0.1269235	4.397927	8.696517	0.05624514	0.3425394	4.779702	0.8492216	0.01469705	0.1822462	0.2219287	0.03212912	15.55034	0.01480321	0.1407668	0.17633	0.442201	0.6044017	1.360867	1.491241	14.12315	0.4814212	0.8597158	2.701734	0.7289663	3.461878	8.438404	4.663024	3.711279	2.134964	43.79373	1.656255
TCGA-DJ-A1QH	1293	0	140.7074	0.01529084	10.61401	7.126475	7.25696	0.1571198	0.402082	0.7925125	2.138445	0.01492943	0.1562016	0.1019837	0.06935392	4.460702	0.03007455	0.1012864	0.2561805	0.4194669	0.4076281	0.9452345	1.443611	17.89801	0.1280801	1.683287	9.370201	0.2289681	2.517061	12.48391	7.596424	3.855004	3.177741	12.6084	0.8412216
TCGA-FY-A3NN	0	0	151.0313	0	0.04253723	7.274266	5.113685	0.3204505	0.6530781	1.508705	2.150377	0.02462789	0.7176678	0.4250133	0.05383888	3.575809	0.05953389	0.1022162	0.2556218	0.4751103	1.258526	0.8185528	1.358364	16.54963	0	2.001484	9.37425	0.405034	2.677191	6.230516	7.474112	2.511034	2.151866	14.20311	2.594824
TCGA-ET-A39T	2987	0	176.6264	0	3.869156	8.700207	7.35524	0.05276601	0.822659	1.144147	2.551856	0	0.6496978	0.3251901	0.05425512	2.417211	0.02222006	0.07923569	0.1046396	0.2342671	0.8291441	0.5874597	0.9565802	17.11141	0.05161625	1.797777	7.878887	0.3455369	3.011082	8.65167	6.795847	1.485899	1.502922	14.03288	0.751817
TCGA-J8-A3YG	678	0	169.6508	0.01430602	0.1844876	7.980898	9.919225	0.4877739	0.9151436	3.54542	2.044008	0.02095183	1.223257	1.119875	0.137408	5.360029	0.02813757	0.3121604	0.448184	0.4851557	0.5649991	2.558921	2.431747	15.29986	0.119831	2.136214	8.466688	1.002737	3.817225	14.02471	11.59224	6.798993	3.982562	15.62922	5.272233
TCGA-EM-A3ST	1182	0	228.7053	0.01044586	4.335904	9.702978	15.96054	0.1463666	0.2046895	6.790843	3.448955	0.0127487	0.08892356	0.7516987	0.09754449	39.2605	0.1797711	0.02035096	0.06758452	0.9533082	0.1504076	5.152895	0.9508157	24.67146	0	1.326403	4.124921	1.980189	5.835183	5.518286	10.14287	7.005177	2.575709	24.49828	3.866946
TCGA-KS-A4IB	2577	0	174.4393	0	0.02177416	8.541734	8.701808	0.04686678	0.18394	0.5155881	3.031116	0.006123225	0.03796459	1.01268	0.2141751	7.188084	0.01233491	0.01954921	0.1195931	0.2871884	0.3591412	0.6278702	0.929288	23.39267	0	1.919424	6.308803	0.4315864	3.264789	14.64439	7.040321	0.4906229	2.295456	14.6895	4.283267
TCGA-BJ-A45G	725	0	158.5503	0	0.1008792	6.0302	5.121354	0.3134855	1.30106	0.6542986	2.248717	0.01489361	0.307806	0.392677	0.1139559	2.837264	0.04000318	0.03962485	0.09696264	0.2811703	0.3313444	1.090528	1.300222	22.65619	0.04646284	2.23013	7.493828	0.7257557	5.741204	3.27063	10.65378	4.718701	2.131306	12.79054	2.580297
TCGA-EM-A3AP	254	0	62.7243	0.005838805	6.266226	5.037295	6.092587	0.5795083	0.6052819	0.5348039	1.967264	0.007126	0.03313642	0.02562005	0.1908318	2.896191	0.06459728	0.04550141	0.04970655	0.324761	0.4467809	1.881852	1.127822	21.51403	0.01111531	2.682421	7.751485	0.2929882	3.495841	2.928679	10.30378	3.598896	3.701393	9.201984	0.8785181
TCGA-BJ-A0ZF	1217	0	196.1576	0.006625374	0.01437684	5.890319	7.647387	2.073299	1.373644	1.322241	1.240555	0.01617195	0.2632025	0.1337286	0.08838349	4.004506	0.07329945	0.03872332	0.09250046	0.461533	0.316174	1.293727	1.325336	18.57511	0	1.415376	5.633474	0.6543616	6.001846	1.461986	6.129486	1.600486	5.231812	24.43643	1.343794
TCGA-EL-A3TB	2519	0	186.5093	0.01157611	4.131605	7.68954	6.47492	0.07209052	0.892714	3.896427	1.916281	0.0188375	1.897908	0.8330335	0.09780379	6.410349	0.03794715	0.1052471	0.197098	0.3417337	0.6953015	1.821264	1.846009	18.89591	0.0146916	1.640255	4.759559	0.8851554	6.331837	12.33483	10.58992	4.655411	2.693987	21.75405	4.107597
TCGA-DJ-A4V0	1081	0	108.8726	0.1797286	0.1618388	8.544932	6.439267	2.348456	1.033287	4.467672	4.169326	0.114898	0.3966653	0.6008606	0.1198803	6.877069	0.08416578	2.67617	0.8830597	0.7394698	0.9788142	3.746363	4.846246	20.46735	0.1629279	2.332079	9.390652	0.9202742	5.18459	3.158241	11.1278	2.459779	2.513196	18.51687	2.799535
TCGA-BJ-A45D	331	0	283.393	0.007827667	0.01941232	5.939382	8.459605	1.233908	2.652082	2.110116	1.334548	0.004776659	1.932427	0.4327717	0.6578602	17.03415	0.02886698	0.04575036	0.09862425	0.4184756	0.4765975	3.217443	2.398473	23.59645	0	0.8915671	2.821443	0.7419335	4.846526	1.956397	6.222446	2.29518	2.310639	30.49376	3.253125
TCGA-EM-A3AL	430	0	96.04381	0.003287544	2.784244	7.270397	7.019812	0.007677475	0.08312305	0.7295471	3.236848	0.0160492	0.07462996	0.04616125	0.1885822	3.152951	0.05657798	0.01921471	0.02462884	0.3692645	0.1054931	1.929408	2.129497	22.06357	0.02503395	2.142783	7.760809	0.7907956	5.426356	1.781066	12.87012	3.688039	2.512168	16.32073	1.518816
TCGA-BJ-A3PT	709	0	230.0572	0.01462869	0.1209287	6.201657	6.129384	0.740192	1.454843	5.512155	1.625817	0.02380488	1.143843	0.3594591	0.4423376	8.652276	0.0599421	0.2565009	0.342059	0.542443	1.360102	2.183161	2.688907	23.19841	0.1299601	1.004503	5.408144	0.4272308	4.929864	4.388001	9.058127	1.570595	2.385428	18.83562	2.023296
TCGA-J8-A4HY	6	0	254.69	0.01356665	2.702796	5.6232	7.315009	0.07392582	0.1715112	4.027615	2.148041	0.01103832	0.09410318	0.4365459	0.2775044	4.091982	0.06670836	0.1321549	0.1940311	0.2686251	0.6995146	1.05868	1.39283	19.37661	0.06887141	1.626562	5.179459	0.5474955	4.199078	6.457109	7.789593	2.172418	1.744729	19.27413	1.507718
TCGA-DJ-A2Q2	1337	0	123.4985	0	0.04497221	5.895604	5.895909	0.1439875	0.9170205	1.744726	1.59143	0.03983764	1.406512	0.006365685	0.01935307	1.999845	0.03566703	0.2614399	0.1580843	0.4935514	1.73676	1.535757	1.892474	15.28833	0.05523532	2.312546	9.378017	0.5777565	3.119826	2.481086	9.654926	2.287591	3.958523	13.5129	1.16112
TCGA-EM-A2P2	526	0	153.6789	0.1116926	7.078479	7.865083	12.04425	0.04075597	0.1103149	2.43805	3.677997	0.02981908	2.145942	1.384519	0.04656237	14.525	0.01716256	0.0476007	0.02377136	0.4410551	0.2297482	1.882773	0.7388534	22.37321	0.0664465	2.644019	6.874989	0.4614962	3.565083	2.481888	9.739128	5.145424	1.770439	6.82803	1.610217
TCGA-EM-A1YA	602	0	110.3454	0.007016408	0.00652516	4.731763	5.208352	0.2539764	1.37045	0.506818	1.2569	0.01284482	0.7101155	0.08620428	0.5288397	1.81869	0.00862507	0.0273392	0.06928871	0.1742911	0.3694728	0.7777683	1.065665	17.48795	0.01335711	2.680454	6.63809	0.8438737	5.352762	0.879838	6.928177	0.7450907	2.51719	13.27484	0.3860058
TCGA-EM-A2CT	1474	0	123.9638	0.01668464	4.040492	7.965294	6.244687	0.03896402	0.1349947	1.426344	1.6788	0.01221772	0.4040055	0.1522777	1.268681	1.934342	0.008203982	0.09101561	0.02045357	0.3135442	0.6177562	0.858596	1.006574	14.78474	0	2.473212	7.901585	0.4943626	3.780153	1.193085	7.82047	3.636368	3.21197	14.54909	0.6237305
TCGA-BJ-A2N7	559	0	128.7297	0	0.05793132	5.82411	5.86006	0.1163788	0.1811277	1.465851	1.343112	0.04941654	0.2297905	0.2788003	0.2368333	2.326578	0.01531493	0.04854428	0.08697023	0.3599346	0.3126473	0.791319	1.038417	22.31585	0	1.904476	6.57958	0.5011228	3.960988	10.31024	8.56178	2.341433	1.371572	12.92222	1.787829
TCGA-EM-A2CR	415	0	353.1893	0.004501059	2.600852	1.64686	2.955836	0	0.2560632	0.7575104	0.6786115	0.01098668	0	0.2370019	0.0600448	11.63516	0.03319814	0.02630733	0.1072908	0.4666793	0.4666303	0.4443133	1.595928	34.3368	0.0685492	1.216667	2.888283	0.9392942	2.370574	2.756231	3.014708	12.87587	1.78013	28.73633	5.608845
TCGA-BJ-A28V	987	0	80.92188	0.01686169	4.363535	7.526212	6.854411	0	0.04263349	0.0602709	2.529431	0.004115786	0.02551827	0	0.1529574	3.00382	0.06632828	0.01971029	0.0275608	0.2003209	0.07769207	1.118741	1.259968	19.42948	0.03851944	2.525185	8.188567	0.6285394	5.105377	1.629594	11.49742	2.857724	2.591798	15.34847	1.495402
TCGA-ET-A2N3	2535	0	155.7814	0.009066213	4.078011	7.142322	9.323301	0.06351759	0.04011565	0.2903086	1.457522	0.02212982	0.008575437	0.03978157	0.06651956	7.135487	0.04457935	0.0176631	0.01234911	0.5777109	0.1156233	1.843702	1.410578	13.14811	0.01725932	2.213499	5.061723	1.733097	9.027872	2.406435	12.24952	4.805513	2.147775	27.08206	6.195631
TCGA-ET-A4KQ	955	0	137.3415	0.005932782	4.938075	5.154417	5.294319	0.04156487	0.1762569	0.9896277	1.917176	0.01810174	0.05611626	0.1561944	0.1622456	2.914846	0.029172	0.005779221	0.03838501	0.2530976	0.226986	1.192088	1.381449	21.26127	0.02258843	2.463705	8.035907	0.6804662	4.739815	4.72079	10.88239	5.073681	2.063182	14.34059	3.171492
TCGA-EM-A2CS	841	0	169.70915	0.001952393	1.4696015	7.444943	8.5300565	0.036967015	0.10962195	1.1807845	2.339489	0.065106065	0.29839125	4.982756	0.09734955	6.356739	0.024345012	0.049858165	0.08567254	0.4891119	0.3273786	1.290643	0.82133645	21.07045	0.6848611	2.179403	6.9810535	0.7238268	4.0141075	10.9469265	7.7461695	5.9898515	3.407291	20.06698	2.3335515
TCGA-EM-A2OY	983	0	149.1446	0.004100131	1.342198	4.024433	4.270082	0.0383005	0.2021539	0.3663907	0.7378095	0.01000805	0.05429453	0.007196373	3.522445	0.8502205	0	0.03994005	0.05026316	0.1682728	0.2091592	0.5308019	0.7073579	13.80685	0.04683243	1.979734	7.93191	0.2547287	3.734056	0.5435583	9.045247	0.8470009	2.256484	7.079776	0.2255676
TCGA-E3-A3E1	2449	0	193.0379	0.003384317	0.1007157	7.54381	7.042379	0.2292007	0.389343	1.280266	1.922101	0.008260816	0.1856647	0.8613012	0.05417676	5.231498	0.03328195	0.1450556	0.2719773	0.4459268	0.6738669	0.9839735	1.465036	19.69254	0	2.242746	6.605649	0.3558203	2.68997	8.829517	6.45149	0.5077993	2.685869	12.53419	0.6527772
TCGA-EM-A2CL	401	0	84.59062	0	0.1050658	6.799135	6.331433	0.02240106	0.1050978	0.04762072	1.625895	0.01170695	0.1270223	0.03928389	0.2644557	2.117181	0.007861008	0.006229331	0.03266415	0.2106507	0.05261604	0.7795832	0.8528153	15.49268	0.02434771	2.78105	8.808013	0.8404272	4.529433	1.456993	9.506677	4.461449	2.707749	12.2114	2.568645
TCGA-EM-A3AI	685	0	130.8336	0	0	4.935366	4.960708	0.05665998	0.08690548	2.071726	1.988484	0	0.1759408	0.06387587	0.2481401	3.716158	0.009941596	0	0.02478566	0.1441202	0.08983173	1.448338	1.348164	14.369	0.09237561	1.630743	6.193231	1.391386	3.355244	0.8424059	13.08584	2.151378	7.277548	15.47435	9.359518
TCGA-DE-A2OL	1145	0	82.96482	0	0.008882398	7.922783	8.10383	0	0.03622389	0.1963037	2.12128	0.02098207	0.06504543	0.03520377	0.08027036	3.477232	0	0.005582337	0.01366007	0.2692322	0.1060902	2.66617	1.137262	21.43137	0	3.953796	8.547628	0.374287	6.215136	3.907132	13.87102	5.02955	1.739528	14.5886	2.146123
TCGA-EL-A4KG	739	0	252.7656	0.01622775	5.835411	7.326512	11.36282	0.1440087	1.050384	3.412625	2.178273	0.003961049	0.5771339	0.3360906	0.2164807	10.42403	0.0319173	0.1770465	0.6321703	1.216327	0.7076556	1.407563	3.960697	17.33649	6.882897	1.393767	5.191656	0.8168854	5.412493	13.20413	5.586566	3.988063	4.180582	20.99634	2.220082
TCGA-IM-A420	250	0	184.3833	0.1102965	0.4718413	7.296767	10.92397	0.2747498	1.468749	3.383954	2.467542	0.04487066	0.7233262	0.2774757	0.1863738	7.017409	0.1175064	0.6159988	0.706105	0.667087	0.7411299	2.802246	4.113102	16.63846	0	1.795246	6.442956	0.5798176	3.091574	11.01195	8.947525	4.331162	2.65739	16.46583	2.592884
TCGA-EM-A2OZ	1033	0	133.5713	0.01268717	3.147943	8.31452	6.189947	0.1422174	0.2887069	2.513112	1.900467	0.0123873	0.1200038	0.7615648	0.1049342	3.019516	0.00623839	0.1433619	0.311062	0.3453011	0.515679	1.02518	1.705385	18.13342	0.02898303	2.168284	9.364002	0.6467411	3.17605	6.652078	9.310797	3.414928	1.655439	13.42191	1.23282
TCGA-E8-A418	92	0	228.1033	0.04165657	11.45044	9.400349	9.344362	0.3543827	1.316568	1.245252	1.943946	0.02541999	0.5685088	0.715471	0.1071717	5.686271	0.02926128	0.1681103	0.3120727	0.2988623	0.3256078	0.9036233	2.264323	21.94427	0.07930147	1.910188	6.259044	0.4739922	2.906524	6.067184	7.219595	1.686704	2.315584	13.13474	1.707947
TCGA-FY-A3NP	491	0	137.9815	0	0.020787	5.522546	5.923174	0.0861284	0.3348527	0.4144579	1.148678	0.02045968	0.0190278	0.129463	0.6127568	7.181612	0.01648598	0.09798036	0.1210215	0.3258983	0.3282778	1.175557	0.922644	22.54633	0	1.922198	8.31409	0.395234	4.981149	0.862028	7.037475	4.24484	2.362907	14.51566	1.02227
TCGA-ET-A3DQ	2581	0	98.17863	0.226818	2.353941	8.035254	4.787566	0.2187863	2.368772	2.702483	3.591799	0.204607	13.50668	0.3202119	0.03288898	5.472577	0.0242453	1.075917	0.4835728	0.4420083	4.255817	4.282222	3.950659	20.97663	0.0187736	1.999255	10.03259	0.3927403	3.886223	4.323939	12.30008	2.177344	2.850312	13.63698	1.062194
TCGA-EM-A3AN	1006	0	179.3088	0	2.984589	7.264545	8.844353	0.2647025	1.129502	1.678203	2.849975	0.01627474	0.1387443	0.1989423	0.01778906	5.734642	0.008196153	0.1298982	0.1680133	0.4860699	0.3072119	1.325328	1.623095	25.02406	0.01269287	1.47161	7.321351	0.7859767	4.705205	9.656106	8.880076	5.346451	3.56382	16.36645	1.882664
TCGA-EL-A3CS	1385	1	148.7924	0.008073756	2.765623	5.951698	5.464657	0.03770964	0.2347596	0.3907999	2.321077	0.02463414	1.786989	0.05668283	0.1077051	1.550545	0.009924837	0.09437734	0.1237194	0.1613169	1.966324	0.7664994	0.6964455	14.77424	0.09221988	2.041592	7.107057	0.1671994	3.040718	3.998737	7.895257	2.961947	2.619479	9.750132	0.3451725
TCGA-EL-A4JV	1748	0	129.6665	0	1.681271	5.747185	6.399065	0.2873732	1.198447	0.4819362	1.783104	0.005562341	0.2500311	0.1199894	0.182397	4.209912	0.02241008	0.05327554	0.07449491	0.2854936	0.3974928	1.116131	1.041942	24.4146	0.01735255	2.2801	6.572319	0.7260247	5.416869	3.235503	10.3965	1.540389	2.169403	16.78542	4.661252
TCGA-DE-A4MD	764	0	316.99545	0.020852155	3.954384	6.2810825	7.8263115	0.02974909	0.26141699	1.3046268	2.742595	0.051294825	15.94826925	2.13672165	0.063589185	18.240445	0.0158591	0.34287294	0.09592765	0.20719735	0.7269831	3.6676565	2.204888	22.759405	0.2128534	0.77705445	6.740378	0.61781125	2.104828	6.956072	4.6767835	2.505901	0.40886205	13.61892	2.959713
TCGA-DE-A4MB	352	0	169.001	0.04375011	10.20226	6.800195	7.193667	1.302675	3.671162	2.997315	1.300302	0.04672067	9.103997	0.9502552	0.335589	8.543854	0.2016778	0.1491619	0.8156669	1.139932	3.086746	3.286229	2.494711	17.51329	7.475001	1.680907	6.213246	0.3049108	3.314911	6.164063	7.03064	5.035328	2.542971	13.69803	1.286822
TCGA-E8-A417	938	0	169.6785	0.06262528	4.555029	8.059111	7.443029	0.4002637	1.466758	2.410311	1.750862	0.02815892	0.043647	0.2256195	0.1494981	5.040713	0.09724226	0.7641593	0.4556923	0.6478882	0.6291754	2.314891	2.749009	16.33388	0.02509885	2.464482	8.636693	0.6983343	4.360664	15.07995	8.512286	1.232869	1.338366	14.78701	6.311673
TCGA-EL-A3CM	813	1	163.0734	0.004387642	0.1088119	5.289995	5.745033	0.3893692	1.636338	0.9213948	1.996391	0.01606476	15.72899	0.978027	0.1463295	4.838695	0.03236161	0.1111259	0.3316911	0.4075325	0.4584823	2.769112	1.356026	17.16205	0.735041	1.845967	8.210358	0.314528	2.565066	12.78172	8.038382	3.893743	1.235345	15.92451	1.119677
TCGA-CE-A13K	385	0	147.4515	0	0.7431179	6.720492	6.419633	0.3732143	1.057724	1.442099	2.956568	0.06310257	0.7913759	0.313496	0.01254074	4.762688	0.01155607	0.1373614	0.2272848	0.269055	0.2127075	1.526344	1.835747	34.41103	0.1789617	1.921185	5.761025	0.6738926	5.492295	11.16245	13.2545	2.915869	2.586825	18.05205	3.701262
TCGA-EL-A3T9	174	1	129.5426	0.01917785	0.1545711	8.932884	11.56644	6.440294	5.072027	2.393533	3.148401	0.1919268	1.102894	0.2894772	0.1432678	14.75032	0.03771966	0.1942872	1.609127	0.6710851	0.7921207	3.353795	1.936432	12.30022	1.387335	2.433091	6.857474	1.032601	2.541484	5.791449	9.245835	3.625345	8.87044	11.72589	2.549951
TCGA-EM-A4FU	1840	0	153.0551	0.006461414	0.004006015	6.560214	7.796549	0.2565212	0.5472959	4.109139	1.749313	0.01577173	1.014533	0.07938557	1.124861	5.085401	0.01588566	0.0818242	0.2002251	0.3559019	0.2684767	1.697384	1.658415	26.96321	0.03690171	1.725437	5.539108	0.5609701	3.796616	2.705137	9.718343	5.557357	3.06993	14.36279	4.514078
TCGA-BJ-A45C	243	1	144.3597	0	0	4.759805	7.908752	0.01039533	0.005627444	0.09281429	1.366287	0.01629801	0.05052461	0	0.06531978	1.615337	0.01094382	0	0.01818956	0.1346115	0.1025503	0.8956199	0.6595888	16.46126	0.01694802	2.99837	6.393034	1.85784	8.0946	5.395376	12.29945	3.572116	3.352527	23.04846	5.104326
TCGA-EL-A3CL	963	1	154.9897	0.009186483	0.03986873	7.875817	7.744489	0.3325277	0.9987749	1.771799	3.291282	0.01681754	2.26788	2.104145	0	3.290365	0.01129268	0.07158964	0.1188728	0.401825	0.634916	2.784897	1.200799	20.82504	0	1.662122	8.250514	1.13414	7.656579	14.28219	8.914439	8.659116	5.514423	13.56077	2.785745
TCGA-BJ-A3EZ	487	0	179.4789	0.006109845	0.1212175	8.847083	11.74774	0.3353087	0.8960001	1.205706	3.309916	0.01118519	0.1560358	0.1983891	0.1426359	4.988668	0.03004263	0.1071306	0.3245671	0.4157224	0.336816	2.763483	1.839782	17.14922	0	1.981174	8.562841	0.5109815	2.809399	8.550459	5.609166	2.933228	1.765927	11.89386	0.9476479
TCGA-EM-A1CS	817	0	86.9875	0.003505874	0.08259713	9.121172	5.127208	0.1064355	0.8731371	0.8510976	1.947564	0.05134515	0.4974139	0.7199431	0.01870755	4.56849	0.05171605	0.08196312	0.2339925	0.4013607	0.7384549	0.9890575	1.187409	24.48027	0.01334824	2.327121	10.95608	0.7595404	4.560108	15.29539	12.9369	7.193118	1.949488	11.45019	5.300569
TCGA-DJ-A3UT	1105	0	179.8732	0.003499902	2.922864	5.178918	5.097324	0.008173399	0.4114895	0.2345654	1.327686	0.01281442	1.251348	0.1290004	0.06536491	4.453494	0	0.0272745	0.01668528	0.2797179	0.1727805	0.8835382	0.8001356	24.21115	0.05330201	1.644139	5.50092	0.6746165	4.185761	1.494395	9.301372	4.21718	2.204835	13.3184	3.157293
TCGA-EL-A3MX	1753	1	170.5365	0.3553462	4.231913	5.577872	11.72832	0.1276689	0.236958	4.687495	2.728419	0.09054943	0.5097059	0.8635685	0.09376559	27.41145	0.01920074	0.03043064	0.2712627	0.7422592	0.1895614	1.080566	0.6075493	21.8809	0.1635425	1.127877	6.381405	3.222224	6.013152	13.9459	13.30362	9.900813	3.805058	17.7813	7.751898
TCGA-EM-A3FP	529	0	181.2471	0.04119249	2.827162	4.999774	5.708928	0.211635	0.9217459	2.355834	1.62051	0.1005472	0.148058	0.2964271	1.406756	7.930331	0.0202547	0.4092881	0.173936	0.59615	0.5863432	1.939795	2.829546	35.10318	0.0470508	1.369378	3.883932	0.2099828	3.714748	1.059089	5.827115	2.644744	1.75779	7.617019	0.9255901
TCGA-FY-A3R8	477	0	203.2316	0.01370394	0.3249839	9.181602	9.37892	0.5120497	1.069799	2.071605	3.491639	0.00418126	0.1555453	1.24472	0.1782423	5.75607	0.09265221	0.1201431	0.6206498	0.9657362	0.5581337	3.086209	2.150275	13.79342	0.2608814	2.023905	8.128703	0.5621319	3.822504	13.52137	8.13342	2.925171	2.526019	14.23755	2.438881
TCGA-DJ-A13U	1590	0	138.0262	0.01557295	0.02172393	6.123636	5.089833	0.08182766	0.6939846	1.078498	2.356303	0.009503043	0.5744679	0.3758283	0.22852	2.183429	0.02871507	0.1213589	0.1431806	0.1892152	0.80403	0.6720234	1.067246	15.95738	0.02964617	2.626678	9.160249	0.2604808	3.224618	9.869035	9.032635	3.01241	0.8066943	13.54633	0.797389
TCGA-FE-A237	3431	0	151.9784	0.01931047	0.09577844	8.009153	6.776242	0.387827	1.176684	1.179158	1.786483	0.01885405	11.22941	0.9015511	0.07728135	4.914368	0.04747561	0.08276683	0.3235247	0.429628	0.6609578	1.295796	0.976955	20.8045	0.6911118	2.33626	7.849455	0.4983373	3.85867	10.97811	10.25297	4.6536	2.130578	13.6832	2.644381
TCGA-DJ-A4UW	819	0	150.4939	0.0253599	1.863163	6.191539	6.402685	0.7995177	0.7373865	2.20323	2.775076	0.02579218	4.381644	0.4154323	0.422881	5.368293	0.0207828	0.1729245	0.1755924	0.328671	1.891833	2.409876	1.623891	20.75966	0.1931102	1.409688	6.92842	0.9897585	5.620072	15.36423	8.749945	3.9472	3.603523	17.96912	3.77928
TCGA-FE-A3PB	2590	0	238.31	0.03013892	0.4712984	7.984513	7.865597	6.921101	1.837362	5.017398	2.122685	0.05721831	3.009117	0.2880031	0.1027481	9.855956	0.03293236	0.5676038	0.8210455	0.7739832	0.5979055	2.642731	3.849186	16.73585	0.165751	1.149744	6.045973	1.082921	5.014969	10.62596	7.082007	3.039353	2.539801	16.89625	5.546925
TCGA-DJ-A3V0	1125	0	229.0589	0.01970677	8.508622	8.077739	8.860489	0.3129473	1.061317	3.228521	2.240596	0.02405123	12.33968	0.567251	0.1629926	6.686966	0.04844994	0.1766095	0.2952689	0.3277697	0.7101944	3.527081	2.010696	19.25546	0.6452702	1.452003	4.595513	0.8036577	3.492839	12.44974	8.431149	2.989419	1.962769	19.21975	1.951493
TCGA-FE-A236	2031	0	125.249	0.009657957	0.06387031	6.96739	4.922138	0.2105081	0.166866	0.8007113	1.871883	0.0117871	0.2436039	0.1977643	0.0429462	2.647528	0.03957417	0.08780776	0.09647089	0.1842776	0.4264593	0.7606094	1.049467	14.98555	0.02451442	2.329901	7.98131	0.2666754	2.259896	5.648016	9.080709	3.391133	2.774442	8.297654	0.6700305
TCGA-EL-A4KH	823	0	360.6624	0.004219457	0.1831216	5.463208	5.584315	0.847426	0.6667859	2.620523	1.999671	0.02574829	6.21007	1.00719	0.03940173	15.64993	0.01037371	0.06576388	0.1264413	0.4055825	1.145666	1.586401	1.665786	18.36966	0.01606513	0.8600101	3.54539	0.9006934	5.563493	15.6214	7.22358	6.249842	1.291942	43.01765	7.061856
TCGA-EL-A4KI	727	0	357.0148	0.08042867	0.03813207	5.410258	8.13894	0.04419455	0.08971666	0.3311733	1.372899	0	0.08949984	14.64794	0.03155678	39.04175	0	0.01843456	0	0.2452651	0.112888	3.363573	0.5708483	25.09992	0.05403945	0.773497	2.768062	0.5124913	3.770981	3.030139	8.790447	3.900708	1.413217	30.8384	2.922663
TCGA-EM-A1YD	1734	0	71.57487	0.009150241	0.6126907	5.565445	4.829274	0.1602657	1.983885	0.4497197	1.866602	0.02233492	9.641576	0.1365109	0.09765247	2.350229	0.03374439	0.1247876	0.09347671	0.2322379	0.5684171	1.45112	1.597976	17.64471	0.1045157	1.565805	9.497675	0.4591544	4.802168	1.037137	9.321005	3.089828	2.274355	13.24826	0.8673003
TCGA-ET-A2MY	1787	0	184.8159	0.008414436	3.080562	6.697018	5.068089	0.00982521	0.1914773	2.368549	1.668758	0.005134721	0.1750967	0.1624552	0.1683748	2.8453	0	0.09835969	0.1318052	0.40895	0.5469401	0.6422513	0.9484808	19.71275	0.01601853	1.650832	7.120665	0.3217006	3.422171	7.217011	6.545517	2.086667	0.8402879	15.45637	1.321826
TCGA-CE-A27D	374	0	136.8979	0.1139957	1.326947	9.596162	8.232385	1.27784	1.473573	4.999992	3.080072	0.1391267	0.4259081	0.1550623	0.1862882	11.13433	0.2592436	3.148129	0.8656513	0.6248233	0.9051144	5.420438	5.981432	25.04312	0.1193573	1.770552	6.125228	0.3995093	4.917794	4.51413	7.856001	1.494463	2.73565	17.61911	1.312847
TCGA-EM-A22O	1344	0	199.1953	0	0.03416965	5.327717	6.772256	0.1801899	1.337755	5.41745	1.238943	0	0.229371	0.1354252	0.07352182	4.389585	0.02709963	0.3006453	0.1276186	0.1428563	0.4171873	0.5410663	0.9799834	16.37509	0	1.645931	5.597626	0.6321261	2.865802	5.908386	7.735977	1.562943	2.545787	18.48487	0.832897
TCGA-BJ-A0Z0	419	0	96.63437	0	0.002800403	6.0617	5.650346	0.06328977	0.1884383	0.1479972	1.564573	0.00551261	0.01708936	0.3091833	0.1265364	2.458661	0	0.01759974	0.02768583	0.2195233	0.2341336	0.436126	0.5115324	24.2884	0	1.344013	9.069354	0.2662274	3.442512	1.734195	7.908614	4.040152	3.441601	12.92056	1.832263
TCGA-EL-A4K1	1046	0	198.2509	0.01942593	3.001338	4.091467	6.973288	0.1270243	0.2897902	1.533392	2.118387	0.004741696	0.1175959	0.2386689	0.2435962	6.98534	0.03820759	0.06812323	0.2434329	0.3818439	0.342045	1.156843	1.254197	18.55287	0.4585654	0.9273878	3.953613	0.6869901	2.522411	7.882023	4.659076	2.804344	1.331455	13.89283	2.091071
TCGA-H2-A3RH	379	0	192.4304	0.03511512	7.887647	7.376941	11.56538	0.3198199	0.3285078	3.687047	3.041795	0.0899985	0.1992855	0.7950597	0.1217946	10.88933	0.008633201	0.06841242	0.08370314	0.5916316	0.4449411	3.686044	1.80256	21.26705	0.0133697	1.959609	8.187677	0.922983	4.68743	8.488265	11.10152	7.419301	2.723477	17.10485	3.982401
TCGA-KS-A41L	3463	0	255.7499	0.01250762	0.005169735	5.246163	8.625251	0.1071008	0.305704	0.2607943	1.412613	0.005088328	0.007887032	0.02927044	0.1334828	3.350108	0.02050034	0.008122583	0.008518324	0.3737352	0.1303541	1.592246	1.120833	24.29149	0	0.98155	4.475171	2.41088	7.56915	0.5359666	6.535426	1.612971	1.30957	18.69137	13.29504
TCGA-KS-A4ID	1011	0	183.9366	0.06299916	0.139961	8.016572	11.61191	0.5026714	3.869385	4.769565	3.353307	0.2178483	0.625683	0.2948624	0.2031011	11.9875	0.09035023	1.779687	0.8688391	0.9752469	0.7300084	2.962161	5.328758	21.35089	0	1.258872	5.357033	0.5352407	2.831279	3.317243	7.690676	4.564311	3.304991	15.79675	2.352345
TCGA-EL-A4K9	1455	0	215.2635	0	0.03058952	8.020227	8.129969	0.668286	0.6112706	3.027473	2.972794	0.06021566	0.4200108	1.766582	0.1053097	6.987362	0.09704101	0.1249602	0.2620969	0.3836655	0.5886312	2.371313	2.574473	24.04152	0.07514071	1.699339	6.838367	1.013895	4.936826	16.18796	10.07191	7.725671	4.603684	17.22755	2.370972
TCGA-EM-A3O8	381	0	144.6986	0	3.460925	4.72625	5.863188	0	0.09944981	0.5993187	1.37502	0.01846301	0.06868348	0.3026924	0.04843426	3.507737	0	0.04126194	0.02266643	0.1666532	0.3111777	0.9759677	0.9831121	22.29467	0.01151963	2.074277	8.451948	0.8193611	5.243462	2.02463	11.63597	3.758467	2.298689	13.96016	3.14655
TCGA-FE-A235	3571	0	218.2302	0.01595861	4.308917	5.478082	4.653305	0.1956596	3.187659	1.87172	1.528564	0.08277625	12.03805	2.772976	0.07451157	9.109823	0	0.1632282	0.138575	0.340404	0.4726995	1.48924	1.321701	21.16123	0.6076068	0.9131869	3.687193	0.7626616	6.632659	12.87477	5.881707	3.432044	2.802961	24.85782	2.155229
TCGA-EL-A3ZG	2724	0	219.6546	0.01753866	2.035576	8.889213	7.546502	0.06553348	1.175147	0.6478039	2.122984	0	6.496351	0.4371201	0.1450604	2.93431	0.008623909	0.06150492	0.1075025	0.159114	0.4906401	1.105001	1.032108	21.40952	0.05342126	1.514004	5.010423	0.698477	3.832937	4.618025	8.351684	1.943407	0.8811296	16.97104	1.47174
TCGA-EL-A3ZN	1614	0	198.1533	0.01797907	2.870315	5.831808	6.057332	0.08397385	0.4204931	2.577291	2.708223	0.05485663	4.336484	0.9387937	0.01798826	4.162469	0.03315173	0.08756854	0.1071408	0.5728249	1.020714	2.351812	2.026613	17.41213	0.06845339	1.102288	5.739662	1.732759	6.941516	6.62428	16.31794	3.975075	2.16718	18.20118	6.655663
TCGA-BJ-A0Z5	448	0	186.488	0.01833829	4.346016	7.8919	5.679655	0.2248355	0.4230985	0.7442533	2.026536	0.01119053	0.07805516	0.6195915	0.06115888	5.682451	0.01127137	0.1250454	0.1405047	0.282232	0.3357194	0.8235056	1.033552	22.33072	0.01745527	1.973792	5.60247	0.3432514	2.826633	13.95266	7.631042	3.181672	1.466258	17.62484	3.053977
TCGA-EM-A22N	324	0	121.5313	0.0264518	1.025903	4.245894	4.162134	0.1372744	0.7134012	0.8973504	1.087942	0.02869621	0.2168391	0.1753911	2.807285	1.426695	0.02167763	0.1431508	0.1621352	0.3872623	0.4183565	1.09709	1.440282	16.35667	0.02238053	1.486402	7.680811	0.4494689	4.056496	0.6021676	7.881298	1.382264	0.8714649	7.287559	0.7636595
TCGA-FE-A3PC	2606	0	246.7549	0.02784951	4.256175	5.151228	8.695555	0.2276315	0.7041537	2.626911	2.711405	0.02265939	0.3073227	0.7657908	0.0557275	9.996862	0.03423461	0.162772	0.2276032	0.2957679	0.3780848	2.626427	1.640842	16.16535	0.7068935	0.8954576	4.41785	1.367898	6.144218	11.76071	8.594003	5.022637	1.77649	16.78936	6.654628
TCGA-CE-A3ME	379	0	169.6849	0.004338556	9.314997	8.950373	7.848191	0	1.31088	1.12432	2.149893	0.005295013	0.3857477	0.06853362	0.2778095	3.435071	0.06399915	0.1436928	0.2541109	0.3280015	0.3855286	0.90335	1.184728	14.80043	0.06607435	2.354941	7.705926	0.4907036	3.467768	9.33463	8.851367	1.944979	3.198869	15.42771	2.041759
TCGA-EM-A2OV	674	0	78.43199	0	0.01463182	6.006167	7.329122	0.03674252	0.04972583	1.400089	1.305067	0.009600946	0.03720425	0.0345182	0.8657786	0.5468464	0	0.02298923	0.0294669	0.2336456	0.2006511	0.8401966	1.082404	14.9917	0.0149758	3.159622	9.511298	0.6641768	4.420727	0.6884913	7.812448	0.7500432	1.21126	4.766588	0.3884627
TCGA-BJ-A291	696	0	132.6404	0.004165682	3.538276	2.885201	4.472613	0.1361949	0.3317772	0.5645767	1.062504	0.01016806	0.1103251	0.0292457	1.639339	2.444199	0.01024151	0.04869431	0.08227421	0.2339495	0.2536328	1.065094	1.798872	17.86221	0.01586039	1.284925	3.787146	0.4180635	3.914436	0.7650195	5.504113	1.020939	3.249167	27.72972	0.2346961
TCGA-EL-A3CW	938	1	102.0447	0.1352169	2.046927	8.207556	6.03781	1.184157	3.326263	5.185656	2.92885	0.2612915	7.247514	0.2669928	0.07515892	6.810647	0.08310914	3.907605	0.5947454	0.6084886	1.047649	3.349075	3.655394	16.20852	0.193059	1.805396	9.992757	0.9334022	3.427649	3.29481	8.92076	5.593827	3.008955	14.13356	2.02031
TCGA-DJ-A3VF	292	0	146.2035	0.01877074	0.230814	7.391641	7.858591	0.7817373	3.353868	2.865503	2.730267	0.06872656	34.13625	0.1043277	0.2003236	4.990799	0.02307434	0.3535079	0.6754125	0.7399579	1.153177	2.249489	2.390679	14.60246	0.2501366	2.199355	7.528338	0.3887232	2.830546	11.88211	7.244322	2.811673	2.05066	11.11748	0.9766795
TCGA-FY-A3W9	658	0	145.9676	0	0.007558133	7.628723	9.638672	0.08540781	0.1656753	0.3767412	1.376823	0.01115867	0.05188865	0.1658239	0.3008583	5.824271	0.02247856	0.02375037	0.0954788	0.2995322	0.2432366	2.184832	0.5483683	25.53859	0.0580186	2.471427	7.9374	0.5583198	4.905927	2.857972	13.43948	5.529375	2.955006	11.57888	8.930812
TCGA-EM-A4FR	655	0	254.2611	0.04632382	2.082224	5.436008	10.46686	0.009015088	0.07320391	1.977776	2.182012	0.009422693	0.07302701	0.1761621	0.1647911	17.18329	0.009490758	0.0526456	0.2208422	0.562846	0.3589131	1.805368	1.217568	49.22323	0.01469775	0.7110748	4.368613	1.771052	7.315201	4.459677	13.53384	10.23959	1.450301	23.13647	12.70152
TCGA-DJ-A13W	1593	0	111.5662	0.005075436	0.6954255	2.713571	2.412867	0.1659389	0.2181585	4.928518	1.094331	0.006194342	0.1440207	0.02672456	0.06770707	5.405837	0.07486905	0.1087694	0.05184946	0.08222374	0.2129762	1.026664	1.39132	13.31787	0.05797253	0.757878	1.800399	1.026816	1.956741	2.671032	4.295079	1.42227	0.4755872	7.622263	4.99575
TCGA-DJ-A1QL	535	0	114.8192	0	0	6.87555	8.195038	0.1069665	0.2316226	0.4093057	1.768615	0.01524585	0.07089429	0.06577591	0.2110827	6.525011	0	0.1460232	0.06238938	0.3957525	0.09250385	1.610464	2.35785	24.33	0.0158539	2.155795	5.883933	0.6633215	5.286194	2.303679	14.58661	5.952619	1.950901	20.84055	3.229202
TCGA-DJ-A1QG	1368	0	127.8773	0	0.0133724	8.027514	7.168961	0.05036989	0.3908331	1.167145	1.950334	0.0175491	0.1360076	0.1640447	0.7672796	6.234505	0.01767587	0.1680835	0.1468939	0.5978969	0.6270418	1.578414	2.35134	28.26364	0	2.225496	6.674599	0.2748716	2.504773	1.142929	8.379578	1.715906	0.8508098	8.316585	1.258079
TCGA-ET-A39N	3751	0	215.4175	0.01268843	3.849443	6.275626	5.376061	0.1481579	0.3368583	7.829849	2.927779	0.005161889	0.4720621	0.7943036	0.1466969	3.6178	0.03119506	0.0988801	0.03456588	0.4339533	0.1357185	1.866223	1.835374	25.56683	0	1.737935	4.943253	0.7478688	5.092868	1.135976	7.494677	5.313415	3.935269	30.68477	5.794663
TCGA-FY-A40N	579	0	170.1077	0.02672813	0.1187601	7.127024	5.402089	0.634591	0.5124819	4.193048	3.264219	0.03805723	0.08427089	0.891329	0.02377048	3.548012	0.1095204	0.4252597	0.3337256	0.4570603	0.4508271	1.436951	1.942533	16.55592	0	2.383988	9.497365	1.227663	7.273401	14.37546	13.01891	7.562072	1.76179	15.07386	6.280376
TCGA-BJ-A45F	105	0	164.161	0	0.02710726	5.938424	3.892879	0.5105255	0.2874245	0.6576843	1.493207	0.005336082	0.03308422	0.03836954	0.9798749	2.276901	0.04299702	0.06814461	0.1548402	0.2313819	0.3489475	1.358459	1.661304	23.29616	0	1.362925	4.819876	0.5223692	3.033473	1.43025	9.688039	2.837884	1.852269	10.65035	3.132761
TCGA-FY-A40M	684	0	125.2324	0.00760805	0.0117923	9.342189	12.27591	0.2576251	0.1731274	9.285766	3.404129	0.03249849	0.3526142	0.1535632	0.04567163	18.24143	0.009352357	0.09634464	0.08031278	0.2547227	0.2378727	8.312452	1.127341	14.12803	0.2172513	2.35918	7.027034	1.460414	6.485129	3.735337	15.34266	7.407277	3.326879	17.6508	3.590494
TCGA-FY-A2QD	38	0	97.24152	0.00885613	4.485915	5.009918	5.744442	0.01034096	0.0447841	6.397071	2.888176	0.02161702	0.06701381	0	0	1.836445	0	0.008626902	0.01206295	0.2678148	0.1675944	0.3224566	0.2015284	9.196047	0	1.385164	10.77797	0.5713664	6.526018	0.711555	6.576536	4.082524	1.466852	11.25392	0.5664639
TCGA-EL-A3GP	1506	0	134.1345	0.004081402	0.2378605	12.16693	12.87506	0.467038	2.904943	5.209375	2.728233	0.009962337	3.242791	2.399773	0.5390205	8.097904	0.3110633	1.009843	0.7838592	1.613329	2.787245	4.240228	5.248553	20.82627	0.0466185	1.70378	7.031786	0.2795719	2.995428	4.246622	5.593099	3.371281	5.066915	5.814057	0.9441385
TCGA-BJ-A18Z	1263	0	161.6143	0.006032361	1.574543	7.386985	6.817077	1.789113	0.6482255	2.353879	2.774082	0.007362227	0.2624675	0.4764483	0.06437808	4.96094	0.04449245	0.2468013	0.4108345	0.4756011	0.3921047	3.403632	1.972876	18.83396	0.321546	1.38074	6.340476	0.7591543	3.369751	14.8034	7.779674	5.082339	3.378259	14.30208	3.242717
TCGA-EM-A2CK	544	0	126.3568	0	3.913528	6.03858	5.216141	0	0.5180392	0.2986539	1.837434	0	0.1484389	0.1989318	0.2209832	2.855689	0.04286992	0.03397158	0.0415645	0.2824872	0.2367263	0.8559331	1.273438	21.77767	0	2.02409	6.927009	0.5138807	4.242079	1.776273	7.823724	3.237134	2.60047	13.10016	2.664077
TCGA-IM-A41Z	946	0	166.8339	0.009101067	0.05642575	7.544549	5.664986	0.1700314	0.2991476	6.302905	1.795095	0.02221489	0.447637	0.2236332	1.444774	5.876166	0.1342522	0.372351	0.2417333	0.6880547	1.340396	2.002977	2.504492	18.20504	0.103954	1.755784	5.845137	0.101486	3.481707	1.06029	7.819911	2.653262	1.42134	18.85521	1.290943
TCGA-FY-A76V	51	0	131.941	0.01760793	0.0473059	7.742017	4.894804	0.2193076	0.7123248	3.382933	2.575404	0.007163229	0.1443413	0.5253795	0.5011038	4.674712	0.04328984	0.03430434	0.2758136	0.9254915	1.13969	1.564003	2.081065	25.74308	4.089458	2.334991	8.517902	0.8882316	5.436834	15.16116	16.2555	4.075067	2.752462	13.85713	4.073189
TCGA-DJ-A2QB	1070	0	129.9091	0.004006242	2.680054	7.383162	4.527391	0.05613519	0.1975248	1.133669	0.8897772	0.004889439	0.12126	0.05625266	1.416262	2.454492	0	0.04683055	0.07093982	0.3115317	0.2867768	0.877378	1.017659	21.75455	0.07626668	1.628739	6.578295	0.4594998	4.270529	1.370313	9.16642	0.7553736	3.59009	9.118311	0.5841989
TCGA-BJ-A2N8	504	0	185.4951	0.007094675	5.812791	9.195521	13.08395	0.1325468	0.5874808	1.495149	1.51437	0.03030557	0.3422418	0.9152417	0.1325016	12.3713	0.0436064	0.09675455	0.11838	0.5401996	0.2422525	1.4753	1.719578	18.1282	0	1.565896	5.888081	0.5142325	5.127881	4.108281	7.070218	1.843938	2.112995	14.97255	2.007989
TCGA-DJ-A3VG	1085	0	155.3131	0.003603508	1.758269	6.232284	8.442153	0.2692913	0.2323355	0.3971483	2.363995	0.008795841	0.1840558	0.2150406	0.3124637	3.031412	0.02657814	0.04212284	0.06626266	0.4281055	0.225334	1.383978	1.914622	21.47987	0.02743994	1.712448	6.249632	0.8553177	5.538327	3.118626	10.42606	2.761802	1.471129	14.25852	3.675911
TCGA-BJ-A3F0	424	0	203.3726	0	1.636805	6.342261	7.814922	0.05789074	0.04700818	0.1169123	1.969164	0.01512705	0.09378915	0.06526337	0.4739911	2.579931	0	0.04829511	0.03095162	0.245418	0.1835661	1.428541	1.985276	23.07183	0	1.540077	4.450862	0.3422394	5.030169	1.138122	6.640626	2.395068	1.574005	17.38773	0.6654543
TCGA-E3-A3DZ	1436	0	109.7527	0	3.150953	9.098532	7.671818	0.04019886	0.1360088	0.1474111	2.1371	0.02626025	0.7163908	0.1510612	0.2124073	6.976645	0.01057998	0	0.03223883	0.2091472	0.3009633	1.485629	1.275319	21.92593	0.01638456	2.837708	8.028631	0.7883526	4.865352	1.941181	10.42757	7.423529	4.689324	14.87454	6.794377
TCGA-EM-A22L	318	0	86.301	0	0.01727945	7.108033	5.591807	0.0325433	0.08103872	0.2199967	1.844944	0.02381029	0.04745125	0.1222928	0.2900014	2.318306	0.006852083	0.03257894	0.04365684	0.2347859	0.1513479	0.7802535	0.6637145	25.57749	0.0106114	2.126416	8.09181	0.5283327	3.273176	1.014076	9.002239	6.531653	3.214806	10.11532	3.212516
TCGA-EL-A4KD	1326	0	147.5416	0.00726984	0.02929701	6.988396	6.487489	0.26315	0.758226	5.538166	4.026717	0.03992632	0.7426411	0.1658762	0.05333942	7.828747	0.04468303	0.0991434	0.2104231	0.4082826	1.199297	2.045044	2.289105	20.73161	0.02767914	1.850194	6.916377	1.297056	4.468744	8.797007	14.41878	7.828892	4.008911	18.80166	4.221141
TCGA-EL-A3ZL	1895	0	233.2177	0.01962851	3.078881	9.160464	6.484541	0.1375167	0.1654307	2.806429	3.988206	0.02395572	0.8292801	0.6086364	0.1134672	7.909239	0.04825754	0.1912046	0.1470482	0.501715	0.5544866	2.343461	1.218801	22.79938	0.1245558	1.205198	5.535924	1.813556	7.640315	25.87527	10.97818	7.153951	1.433417	17.97512	18.86064
TCGA-ET-A3BP	2406	0	241.7126	0.003898849	0.02900699	8.806532	6.118175	0.3459926	3.598149	0.8768167	1.976249	0.01427511	0.7965636	0.3284684	0.1300281	8.746303	0.01917097	0.01519173	0.1460423	0.4168734	0.7057433	1.364912	1.60524	35.13994	0	1.500087	6.043149	0.6521408	3.565226	10.26141	8.207362	4.377388	1.658594	13.73587	2.822019
TCGA-EM-A2CJ	1447	0	105.8239	0.004239204	0.002628266	6.438868	10.29864	0	0.02143701	3.661911	2.043391	0	0.08019452	0	0.2318617	1.937926	0	0.008258958	0.02887114	0.1739805	0.2650853	0.9855648	0.6685356	17.8318	0	2.573623	6.755119	1.073735	4.962873	2.386656	6.564325	3.422604	4.735047	16.37171	2.096158
TCGA-DE-A7U5	84	0	145.3786	0.04676157	5.910171	8.748536	10.46932	0.2496076	2.111305	7.113651	2.52331	0.1549054	9.035608	0.5510676	0.5525142	6.847491	0.08211808	0.5856585	0.9235633	0.6709754	3.094476	2.26655	3.669546	13.83495	0.05086848	1.900365	8.440992	0.4575885	3.314821	11.60869	8.899748	5.628171	3.655852	15.44968	2.129791
TCGA-DJ-A3UY	1091	0	123.918	0.02517885	0.6155056	6.983439	7.238546	0.487206	0.9458474	10.67143	2.375261	0.03950956	1.571847	0.1767713	0.1151622	3.763328	0.04421663	0.2032248	0.4703474	0.6448795	2.062806	1.897581	2.18907	17.37595	0	2.281741	9.141293	0.5500786	3.521648	9.025151	9.432411	3.53833	2.797676	11.20287	2.055162
TCGA-BJ-A45E	639	0	111.3603	0.2278966	0.9360707	14.29787	5.107234	0.8814759	2.349893	13.19482	4.191003	0.3302883	1.360722	1.787474	0.5035289	18.22505	0.4377292	5.619319	2.003168	1.546025	1.294994	8.716574	8.404591	16.44166	0	2.134646	5.717917	0.4311089	2.491732	2.938686	9.964706	5.210164	3.101703	19.94156	2.025098
TCGA-EL-A3CV	1154	0	108.1151	0.02233784	0.08078729	10.72145	7.762084	0.278219	1.929717	5.722228	2.804498	0.3089732	43.2292	0.7253188	0.1340956	6.114683	0.06407163	1.182275	0.7505184	1.005223	4.218049	3.606782	4.204441	13.41196	0.1417482	1.50546	10.38345	0.2372278	3.138907	7.358505	7.186178	3.392635	3.554078	13.75712	0.6810829
TCGA-EM-A4G1	416	0	179.1147	0	1.757937	6.277907	6.127301	0.2594296	0.3544452	4.4908	1.800928	0	0.06004335	0.139271	0.1623087	3.777002	0.03901687	0.09275488	0.48637	0.7598671	0.8095692	1.038672	1.83086	14.19421	2.578048	2.052621	8.867649	0.4971885	3.489466	11.66399	7.903849	3.024591	0.9285462	13.63467	2.514047
TCGA-J8-A4HW	79	0	153.07845	0.090045855	6.393655	8.6413335	10.171541	1.185581195	0.6823339	12.9704615	3.862019	0.0954031	0.6517255	2.3489005	0.0565268	6.4097465	0.045689995	1.192063245	0.43399064	0.6754437	0.88369875	3.7041845	2.4230309	16.244225	0.00930076	2.10107	8.792415	1.380788	6.6894685	9.750694	12.01339	4.7973495	3.485946	15.308615	2.251911
TCGA-E8-A44K	943	0	193.3743	0.04621065	5.008048	6.862894	7.586608	0.960459	1.045719	8.348305	2.087616	0.0112796	0.2884804	0.1135497	0.3082285	5.052557	0.03408325	0.1710553	0.4059863	0.5739479	0.6577726	1.378449	1.74608	17.90139	0.8093336	1.70241	5.1187	0.6257151	3.491046	13.27341	7.684285	3.161809	1.380349	16.65149	3.83484
TCGA-EM-A3AQ	904	0	250.4253	0.02158316	0.1043746	5.915395	4.469472	0.221776	0.3001426	3.568071	2.453936	0.02634128	1.249387	0.7955186	0.06910143	5.777562	0	0.1766059	0.1940299	0.47553	0.3622705	4.032891	2.339209	24.96347	0.0986107	1.317372	5.504967	0.7220214	4.691179	12.98362	10.092	3.688262	1.355878	24.14747	4.234554
TCGA-EM-A4FQ	683	0	281.7845	0.01999164	0.1776563	6.046013	8.550955	0.1478419	0.2443121	7.403916	2.659378	0.04473132	0.05672833	1.210552	0.06222801	8.487388	0.09010889	0.2336902	0.5400746	0.8384665	0.5510372	1.301246	1.985452	19.50876	2.435713	1.347338	4.815074	0.5732401	2.546861	10.61081	5.992091	3.521983	1.566939	16.12563	3.584401
TCGA-MK-A4N6	1098	0	150.8266	0.019788	9.267528	7.304206	7.772926	0.04621136	0.1300844	8.122254	2.044524	0.05313081	0.2246019	0.6459974	0.07391297	3.692991	0.01945986	0.4471989	0.3935178	0.5129154	2.686418	1.090878	1.202175	15.99428	0.8588839	1.527005	7.998316	0.3152228	3.198552	10.51143	9.324854	4.558244	3.750203	12.58036	1.424402
TCGA-EL-A4JZ	1856	0	170.3129	0.08096387	4.324853	11.92065	9.510984	0.2388338	0.2693566	7.901372	3.028069	0.3068397	0.4191808	1.847356	0.284229	14.69039	0.1571472	0.8800036	0.5775245	0.897439	2.159763	5.261469	5.367086	27.26553	0.1135699	1.588434	6.436129	0.9231925	4.52654	11.18588	10.89949	6.87691	3.829863	21.89794	4.533291
TCGA-FY-A3R6	423	0	142.2976	0.1750689	3.91182	10.18257	9.140964	0.7522698	1.159739	9.449148	3.931759	0.2222103	0.993552	0.5162193	0.1494685	11.51796	0.2065989	2.332953	0.9776929	0.922702	1.803437	4.038037	6.18143	18.13423	0.07998673	1.900526	8.004889	0.2788847	2.90786	6.15693	9.553871	2.182773	3.015983	14.10085	0.9329663
TCGA-IM-A3EB	1488	0	151.4706	0.04422655	9.66029	8.768357	14.07629	0.1430076	1.728963	6.399389	1.968935	0.03321632	0.7143696	0.2209314	0.1769966	5.956343	0.06691253	0.5368656	0.7506964	0.5878849	0.6074172	2.800385	3.939226	16.00515	0.07771747	1.876271	7.080461	0.3522644	2.701531	8.190456	5.437752	3.308106	4.192084	13.96888	0.5975668
TCGA-EL-A3N3	5423	0	141.6912	0.05462637	0.1749838	8.168056	9.646836	0.4571265	2.129329	9.295099	2.907642	0.06111329	1.765368	0.359542	0.2914896	6.972454	0.08953418	0.5587307	0.967287	0.7423876	1.168593	2.33275	3.613569	16.07733	0.01733201	2.168243	8.12728	0.3988407	2.776239	10.68777	8.277068	4.301304	3.064007	12.23111	1.400039
TCGA-DJ-A2PW	1060	0	161.3616	0.02318361	0.07665929	7.694748	7.12195	0.3068001	0.4005563	5.714451	3.539173	0.0235788	0.8990736	1.688671	0.05670002	5.362858	0.05699789	0.293586	0.2526275	0.5925852	0.6676314	3.553675	2.457866	23.15038	1.309325	1.465597	6.32092	0.6463009	4.130315	11.03213	6.513049	4.847105	5.580562	19.58421	0.965544
TCGA-EM-A2P0	535	0	127.0051	0.008228385	0.1045812	7.959823	7.62466	0.3651027	1.492748	5.422797	3.199247	0.03012713	2.155881	1.104821	0.005488395	4.352935	0	0.09618487	0.2045442	0.3199262	0.5077659	1.136261	1.197488	14.98644	0.01566435	2.09863	10.47409	0.7733611	5.605012	18.35547	8.612274	5.11075	2.904938	10.7395	4.483192
TCGA-EL-A3CP	4831	0	145.3864	0.01286237	0.1036691	7.73355	7.142551	0.6107682	0.5203444	1.826255	2.247366	0	5.280088	0.421409	0.1258297	3.596673	0	0.008352966	0.1372389	0.2268969	0.4621243	0.8880851	0.685221	20.83436	0.1795644	2.004761	10.97139	0.8673996	5.372885	35.16405	9.244568	3.293856	2.846206	14.14061	4.740201
TCGA-EL-A4JX	1398	0	173.9197	0.1119424	5.916624	9.587672	9.400445	6.274116	1.556708	18.24552	2.699449	0.0939267	1.614711	0.884144	0.2613324	13.18912	0.3440189	2.753384	1.458061	0.8689705	0.8922651	7.540386	7.782716	13.66075	0.05327608	1.715783	7.176202	0.6910061	2.894825	8.179034	8.171461	4.051569	5.687923	20.19001	2.995767
TCGA-DJ-A4UP	916	0	147.1704	0.03885404	0.8511495	8.364081	7.374585	0.3226194	1.959332	5.831717	4.675131	0.3477439	3.626077	0.3788608	0.05759097	9.60322	0.04245526	1.219558	0.4380862	0.6201232	4.301555	3.865675	3.966134	23.87993	0.09862174	1.675132	6.945486	0.6533306	4.736601	7.695407	11.43993	6.352278	3.353989	18.79961	4.515456
TCGA-EL-A4K7	1251	0	466.0011	0.01253395	8.143932	6.599713	7.599803	0.07317701	0.1029962	11.67644	1.662806	0.1835655	0.2133982	0.2639885	0.03344095	13.45326	0	0.06104762	0.1493845	0.2910442	0.1495352	1.497563	0.7627981	23.53484	2.672413	1.113399	3.390533	1.447576	5.302421	10.01298	5.613587	5.052102	2.41788	24.69674	5.832112
TCGA-EL-A3ZM	1096	0	450.0568	0.006776938	0.07773029	4.414723	7.788202	0.1740897	0.4926305	10.613	0.9082127	0	0.1923026	0.2557337	0.1310878	9.357985	0.04998418	0.1518351	0.2746187	0.4428142	0.4851103	7.594481	3.769295	9.875617	5.999074	0.8753008	3.254431	0.6531374	2.436529	8.268624	3.771996	0.8418478	2.142089	23.95851	1.666512
TCGA-E8-A3X7	951	0	240.302	0.03984492	0.2007157	6.764778	7.163565	1.023558	0.4155725	5.185082	1.520666	0	0.5653203	0.1573517	0.09301901	7.370447	0	0.1358476	0.2238755	0.371163	0.3524269	1.214353	1.808136	17.02246	1.024011	1.194293	3.801598	0.6109271	4.402735	11.41921	6.134346	3.311932	2.348848	17.32981	2.921643
TCGA-EL-A3D4	2116	0	183.7531	0.004944822	1.11593	5.647986	4.950568	0.09238202	0.1937904	1.819043	2.439629	0.06034934	1.665064	0.2082945	0.03298233	4.835595	0.01215706	0.1059703	0.1616484	0.1762371	0.4434706	1.547042	1.245608	27.71432	0.2070957	1.352788	4.061106	0.2599443	4.709028	12.02107	15.02305	4.642067	2.199273	19.84961	1.828882
TCGA-EL-A3D1	2997	0	406.6797	0.01305101	0.04315467	4.939595	9.82373	0.3149425	0.4344799	2.202912	1.18718	0.04247512	2.460675	3.29091	0.06383754	18.2061	0	0.05085281	0.1392516	0.3288921	0.2970903	1.239026	1.252407	25.46599	0.2484516	1.322916	2.840093	0.415805	3.377005	18.37541	3.861479	5.61813	3.946287	37.01322	2.283752
TCGA-EL-A3T7	1256	0	190.3947	0.01374535	5.254658	6.061005	6.678535	0.07703958	0.3405899	6.882545	2.636857	0.03690629	4.025197	1.476465	0.03667301	5.182354	0.04055224	0.07498162	0.1872257	0.7214808	1.791425	1.349431	1.367532	17.2431	0.1360683	1.585065	7.0562	0.9327841	7.463901	21.56232	9.214136	9.009116	4.927018	13.60336	3.022965
TCGA-DJ-A3VA	755	0	172.951	0.006915099	1.852112	8.794718	7.828576	0.06459594	0.07430828	5.144337	3.639651	0.1350331	0.08502999	1.116612	0.03689938	7.006773	0.01700107	0.478264	0.1978005	0.4032968	0.4893105	1.17312	1.643118	11.23112	0.01316425	2.042552	8.202633	0.8151655	4.502388	22.47207	11.58876	6.461069	3.676396	16.924	2.95408
TCGA-DJ-A3UO	957	0	154.7992	0.003779962	5.275309	7.486695	6.495079	0.061792	0.1338028	3.253949	4.591833	0.01383982	0.2002192	2.95232	0.05042526	5.148331	0.05575918	0.03682123	0.1081226	0.3021007	0.2021568	0.9807448	0.6921296	21.55644	0.1727016	1.668583	5.602722	0.668384	4.82957	19.54124	7.737812	4.258925	2.762067	16.92318	3.61288
TCGA-EL-A3T1	3941	0	164.5693	0.07140994	5.071158	6.981838	8.924628	0.2918391	1.572329	6.828817	2.384465	0.04357632	1.76741	0.5378988	0.2818165	7.796566	0.04389109	0.7419903	0.7011374	0.4884539	0.9817015	3.160215	3.583798	16.79008	0.01132857	2.305804	8.797182	0.3460078	2.658922	20.08298	9.797753	5.427358	2.432038	12.32412	1.840051
TCGA-L6-A4EU	289	0	259.3954	0.02318354	4.800773	7.394761	11.64027	0.3383814	0.9708574	14.70905	1.576963	0	2.53823	0.3102669	0.1623677	10.31141	0.07124715	0.1185632	0.2703896	0.6384877	0.4220371	2.249438	2.729818	16.30122	0.2758401	1.332931	4.433574	0.6601482	3.504586	7.781785	4.979998	3.168616	1.403635	21.30607	1.127532
TCGA-EL-A3H5	2542	0	130.9372	0.004347498	0.3315351	6.538786	8.880253	0.2030562	0.5001504	10.05556	1.909995	0.01061185	29.50061	0.930926	0.1043933	6.351587	0.05344254	0.5844257	0.156926	0.6761367	1.520253	5.149858	3.073758	15.13004	2.350474	1.118296	4.622901	0.3809059	1.7859	6.032983	5.111181	1.879902	1.941255	5.720817	0.6454882
TCGA-4C-A93U	129	0	190.3258	0.005089568	4.670116	6.692871	6.817899	0.4754312	0.3989261	4.548075	3.204123	0.02484636	5.016248	1.947392	0.1765286	9.294666	0.1001034	1.001482	0.2807667	0.604653	7.240417	4.89229	5.866279	16.6329	1.453349	1.714134	6.570168	0.2999841	2.81663	11.26009	6.890023	5.442073	4.352657	19.26641	2.911338
TCGA-BJ-A3PU	567	0	377.087	0.004241812	1.020395	6.900985	12.78295	1.376934	0.5416175	10.86614	1.150688	0.01035388	0.1444389	0.4988181	0.06224505	9.055883	0.02085735	0.1156965	0.2224445	0.5543313	0.1849758	0.9747305	1.48605	11.89248	0.6621601	1.035631	4.564935	0.7230209	3.28646	8.627433	4.10243	1.753835	2.142252	19.66917	2.280201
TCGA-DJ-A1QN	1295	0	163.0323	0.01009406	4.626392	8.711829	6.08991	0.9782749	0.9060335	1.416912	3.061433	0.02771854	0.2195959	1.262312	0.01683204	8.319073	0.03722503	0.2261542	0.3884133	0.5096597	0.4920872	1.455148	1.685347	31.54737	0.04804008	2.296666	7.774959	0.6391736	4.234624	23.52097	9.774667	5.884736	3.521409	14.04718	3.096089
TCGA-FY-A3RA	550	0	188.5835	0.004051268	0.01255874	6.39408	6.14517	0.09461015	0.1075549	12.26055	1.801744	0.01977756	0.206926	0.3128669	0.01621336	2.701647	0.01992043	0.1026066	0.1545107	0.2931557	1.3	0.5594412	0.7460949	14.33913	0	1.695616	7.501833	0.7099034	4.128931	8.753714	9.070576	3.971594	3.149232	11.39349	1.251347
TCGA-DJ-A2PN	307	0	165.6849	0.02212833	4.87723	7.424165	8.268764	0.05167678	0.7879596	13.80887	2.766236	0.01800442	0.6418677	0.7638276	0.1082383	3.875997	0.03626896	0.09340747	0.203452	0.3425536	0.3611038	1.205573	1.709722	13.31671	0.02808375	2.110387	9.788268	0.6286325	4.134084	11.01678	8.143653	2.625988	2.153008	12.32453	1.324944
TCGA-IM-A3U3	514	0	160.1123	0.04620186	5.516153	8.438864	7.518687	0.2312062	0.4088626	5.588398	3.425793	0.06041496	0.1997753	0.8109151	0.07484125	7.325436	0.0486811	0.2443182	0.2607168	0.6486873	0.6652504	1.422334	2.403111	24.54471	0.06282451	2.129406	6.771729	0.4521115	3.544805	16.0531	9.301966	3.67594	2.401287	18.63532	2.659904
TCGA-DJ-A4UL	939	0	430.9936	0.02867155	7.175614	5.451666	8.249521	0.323627	0.4107983	1.843296	2.698476	0.02916029	0.04519915	0.9393639	0.03187356	13.50113	0	0.4096316	0.3091741	0.5419033	0.6408777	1.5337	1.841006	22.45992	0.05458193	1.192726	4.670854	1.202742	6.535011	25.53755	7.789209	7.332121	2.140055	28.68758	6.531147
TCGA-DJ-A2Q4	1032	0	152.9823	0.01921195	5.138844	6.918157	10.74776	0.11537	0.4545322	6.564694	3.212435	0.01004886	0.6438067	2.928822	0.08054839	6.001678	0.06072867	0.1229822	0.2729015	0.4238793	0.4651879	1.299845	1.353672	15.35453	0.229892	2.524767	7.420441	0.5202788	4.791086	18.78787	7.528911	4.648982	4.635204	14.14379	1.078771
TCGA-ET-A25R	1930	0	172.2362	0.01124923	0.1604115	5.604305	7.138079	0.275841	0.4906386	2.245035	2.130655	0	0.05320141	2.65559	0.0750332	4.135219	0.02765671	0.2410773	0.3792343	0.3705572	0.3887404	0.9193036	1.160864	19.13391	0.6852838	2.679043	7.477326	0.3494403	3.154513	18.01529	7.993122	2.762156	1.964674	15.11685	2.30027
TCGA-DJ-A13P	5150	0	169.6993	0.01094679	0.01809841	8.044964	5.630437	0.03408569	0.3505894	0.8803914	2.754635	0.008906708	0.05522245	0.9158352	0.0194709	3.078219	0.02691314	0.09952547	0.1590468	0.3822695	0.5704356	1.200656	1.614342	26.47174	0.0138929	1.833461	7.634994	0.6626525	3.914039	34.63467	10.6537	4.63649	2.277849	11.85878	2.200937
TCGA-KS-A4IC	1073	0	224.9815	0.02786871	0.04031612	7.2493	7.466491	0.08677656	0.5871993	2.656393	1.852355	0.0113375	0.7205097	0.4565303	0.0495697	6.742136	0.02283881	0.144786	0.1708201	0.3461365	0.2942687	1.072341	2.084421	17.30384	0	1.59471	6.319822	1.109871	3.695283	23.72689	7.995069	5.125457	3.130413	16.64458	3.361934
TCGA-EM-A2OX	600	0	199.4333	0.01734836	7.316645	7.448317	5.381795	0.1519275	0.224803	1.737585	2.910867	0.0211729	0.2133203	0.6774923	0.0405002	4.956685	0	0.02534898	0.2658401	0.4496787	0.4781794	1.483239	1.606647	22.20834	0.132104	1.758518	6.486563	0.773806	4.259146	17.5603	7.998552	4.53675	1.92516	17.01187	2.604519
TCGA-EM-A3FM	639	0	287.2215	0.01755082	4.868313	5.416844	7.495167	0.1065657	0.4304464	5.546746	1.12103	0	0.1460866	0.2525965	0.07023918	10.86034	0.01725978	0.08890203	0.3083875	0.3904787	0.4072248	1.045178	1.872457	21.41318	0.4677601	1.002384	3.289085	0.2068925	2.401484	12.24202	5.102204	2.912305	2.822805	16.27117	0.6072519
TCGA-EL-A3GU	4137	0	168.6864	0.01222812	0.1440451	8.35928	10.68228	0.6282453	1.143961	4.358714	2.376634	0.0198985	16.91747	0.5437109	0.09787498	5.541987	0.02004224	0.06352861	0.2248553	0.3477749	3.115601	2.695582	0.9361644	15.84716	0.6983589	1.950331	6.955484	0.3636153	3.085356	9.462229	7.148374	3.635901	1.970668	15.02435	0.9293897
TCGA-EM-A3FQ	492	0	255.98445	0.0678556	4.1985115	7.0727445	10.014662	1.049911	1.40173515	6.4059565	2.3080755	0.0274219	2.28325495	0.63863315	0.062071235	14.33267	0.055239975	0.59961411	0.5869777	0.78426815	0.84444165	3.615129	3.4520085	23.63579	0.129176475	1.26315415	5.9911125	0.930002	6.6820765	11.085648	7.7046565	5.663238	2.471092	20.668895	6.966759
TCGA-FE-A238	1215	0	152.9931	0.03366034	0.03965127	8.31653	7.560341	0.5502541	0.7191592	6.381788	2.308248	0.04108094	0.3120146	0.5080809	0.05837441	4.536968	0.04137769	0.2951018	0.2269516	0.4507885	0.3517304	1.443475	1.517686	18.04225	0.1409739	1.606934	5.939156	0.5040365	4.428225	8.266034	7.536373	2.731005	3.300698	17.07091	2.295804
TCGA-ET-A40S	1223	0	167.3929	0.03665028	4.90813	8.129236	17.37084	0.9292652	1.985731	11.5798	4.034606	0.07029004	1.772934	0.5421847	0.230491	19.60444	0.06436163	0.5100235	0.638281	0.7746981	1.473306	2.089943	3.768271	20.78626	0.4385606	1.403847	5.653573	0.8173744	3.729843	17.15741	9.226832	4.606387	3.454998	19.02268	4.532349
TCGA-DJ-A2PO	243	0	163.8646	0.05496246	4.120599	7.774501	6.447134	0.2468366	1.683655	2.430556	2.995214	0.1135187	0.6078504	0.7123772	0.1297213	6.565373	0.06236656	0.5271615	0.9588411	0.8127845	1.318408	2.209887	3.911003	18.79418	0	2.502235	9.459496	0.6465613	3.388729	24.81461	10.41964	1.953503	3.225144	16.92314	3.037757
TCGA-DJ-A3V7	706	0	235.6883	0.01032068	3.237753	7.487288	7.124068	0.232987	1.770114	4.273153	3.786869	0.02099321	0.4815917	0.7064619	0.09637556	5.228749	0.01691588	0.1742614	0.2506977	0.3715519	0.3934498	1.475291	2.257525	17.44056	0.07858974	1.503615	6.271534	0.7453178	3.759172	14.18765	7.709462	3.870884	1.976548	12.44121	2.809303
TCGA-KS-A41F	4367	0	566.7863	0.1369934	0.1698692	3.822458	6.86223	0.0426565	0.2193724	17.20657	0.6218438	0.03343887	0.2246012	0.3847119	0.08528393	16.16217	0.08981444	0.124551	0.1243993	0.2367295	0.1878608	0.7882282	0.9859673	7.988194	0.1738626	1.154707	2.923874	1.483967	2.143819	11.35281	5.187045	3.575173	0.6548974	33.91552	2.996502
TCGA-EM-A2P3	444	0	180.6061	0.3055233	9.811525	7.809503	6.686775	1.10881	0.8090293	1.967696	2.474267	0.005038886	1.452733	0.2536277	0.1762477	5.40927	0.05075285	0.07239291	0.4077184	0.6198122	0.4993645	1.545595	1.481379	16.73571	0.7702584	2.502032	9.045291	0.6182387	3.530048	28.36716	8.341142	4.687173	2.940605	14.91204	2.383591
TCGA-ET-A39M	2582	0	267.9635	0.0692544	0.1255084	9.494029	8.230901	1.418259	2.619832	6.989971	2.599526	0.03250842	0.7457548	2.907906	0.02842659	24.30304	0.2881406	1.131283	0.5732456	1.27729	0.9117064	4.649498	5.559488	24.86904	0.04056596	1.271609	4.254861	1.137168	5.330454	7.233612	5.930231	9.915899	3.524756	29.62572	3.400409
TCGA-EM-A2P1	531	0	112.0435	0.015536175	0.04031371	11.00277	10.4349885	0.2362006	0.62572175	5.790021	3.9882855	0.1655014	0.93333025	0.7841393	0.08642624	5.726711	0.2904471	3.7711425	0.7142663	1.13720805	1.562247	4.541165	5.756026	15.2097	0	2.216151	9.500354	0.40565835	2.2659545	9.0847265	7.0815905	3.86893	3.9915315	6.0285005	1.9340005
TCGA-FK-A3SB	125	0	136.8486	0.003443012	3.058932	7.000615	5.95078	0.06432435	0.4483278	2.389571	2.121025	0.008404085	3.26966	2.393039	0.1102327	3.918654	0.008464793	0.03353895	0.06800114	0.2379859	0.2832868	1.558203	1.242644	21.41808	0.0262178	2.026459	8.181587	0.3894149	4.925922	31.48472	9.666983	6.971553	3.733643	11.68214	3.019252
TCGA-DJ-A2PY	267	0	128.7771	0	0.08907156	8.876275	9.96371	0.1437885	0.5708192	3.95332	3.027757	0.01669885	0.2976617	0.3722309	0.03650526	4.207522	0.3700285	0.1732682	0.4426271	1.167413	0.6810952	1.369091	2.07812	17.36732	0.4167566	1.603166	10.20888	0.6756816	3.23718	14.41304	7.290853	3.815374	3.175151	9.939167	1.573494
TCGA-ET-A3DV	5068	0	108.8764	0	7.043614	6.974176	7.144268	0.04857716	0.08765646	6.175337	1.127802	0	0.02623339	0.04259396	0.06474747	2.565163	0.01704676	0.006754216	0.04013864	0.2995413	0.05704948	1.9056	0.928343	17.48274	0.4091885	1.488798	6.65554	0.4418142	4.452682	4.04888	8.264172	4.169929	3.721355	16.81034	1.38105
TCGA-E8-A44M	917	0	103.2083	0.2393626	1.249549	11.8215	8.611637	3.119157	1.567494	7.885638	4.84019	0.3330297	0.1358432	0.5209474	0.1724292	13.32255	0.3766292	3.124438	1.369352	0.8479353	0.7799003	6.231134	9.632129	22.79339	0.2187234	2.134101	7.157156	0.9151308	5.398221	12.13254	13.75584	4.6814	3.270656	23.87211	6.23519
TCGA-KS-A4I1	812	0	319.2959	0.03012948	3.676222	6.882791	10.9369	0.1266517	0.3123384	12.9863	5.291482	0.04412602	0.07979579	1.565306	0	21.58323	0.01481492	0.1408782	0.352939	0.4750913	0.4313487	2.314329	1.919738	26.56807	0.02294295	1.241334	4.320481	2.217427	7.032187	16.94895	8.563381	8.225779	3.798788	21.04518	8.503509
TCGA-EL-A3ZS	215	0	132.1574	0.08687115	0.3366205	9.629225	9.458435	0.4564623	0.7907295	16.63842	4.013692	0.2332492	1.142144	0.7852334	0.2201861	9.099102	0.09610939	3.080263	0.5738877	0.8444048	2.540989	5.124104	4.404179	16.41407	0.1157634	1.694861	8.966089	1.210875	6.885454	8.557675	13.30205	5.568228	3.449054	15.52858	3.057532
TCGA-EL-A3GZ	4258	0	158.1593	0.02037078	3.685344	7.893366	9.963329	0.1807749	0.9065052	5.879725	3.79117	0.009944653	2.088658	1.852053	0.1086997	5.241814	0.01001649	0.174623	0.3551627	0.3124127	0.5497551	1.347168	1.228957	21.19678	0.1085834	2.082649	7.218135	0.8631873	4.049361	22.769	9.71518	6.370781	3.901876	13.99193	2.276493
TCGA-EM-A1CU	636	0	164.2224	0.0249118	4.751935	6.581039	11.49181	0.1745312	0.6718675	2.108646	2.921239	0	0.2749047	1.144114	0.03877149	7.005159	0.08166228	0.07280097	0.3025639	0.5874321	0.8711273	1.075025	1.511702	16.62638	1.185612	1.773966	7.365251	0.8135318	4.811395	39.61906	9.348249	3.824164	5.485123	14.61492	3.704245
TCGA-EM-A3FJ	850	0	243.6087	0	5.612589	7.36866	6.672003	0.775967	0.4513463	1.700461	3.079186	0.008628205	0.4145917	0.4529053	0.05658621	6.971806	0.008690532	0.06886674	0.1829624	0.2825094	0.5089725	1.288958	0.9540315	27.69993	0.08075094	1.710634	6.828451	0.8164927	4.715932	30.41541	7.676255	3.904958	1.380889	16.80197	3.678487
TCGA-DJ-A13O	1161	0	243.9059	0.05868538	0.2759148	6.176821	9.462242	0.1998635	0.5842522	8.295983	1.867081	0.1342929	0.9528975	0.3347566	0.03914359	12.63597	0.06011688	1.076634	0.393016	0.5942016	1.20714	2.186889	2.753685	15.00392	0.05585957	1.199324	4.836106	0.6855624	4.586408	5.599226	5.744546	3.05022	4.218941	20.0747	1.197744
TCGA-DJ-A3VB	697	0	254.0569	0.0180198	4.314029	5.866743	9.500041	0.07214065	0.4783978	8.150997	2.156185	0.0188506	0.4334134	0.7319526	0.2026118	8.983762	0.06328922	0.3059305	0.2647333	0.3225096	0.7031982	1.757961	2.588389	15.9613	0.1176145	1.032536	4.2205	0.3280633	3.195369	9.134561	5.262352	0.7072146	4.22527	14.8791	1.549312
TCGA-DJ-A2Q5	1140	0	147.3938	0.08505456	0.05493023	10.64606	6.389361	0.2979447	1.07527	4.90868	4.199788	0.1557079	0.3687308	0.6095767	0.1607407	9.804053	0.08712928	3.21746	0.8592429	0.8726776	0.9505865	4.610916	4.842465	21.75694	0	2.267409	8.098241	0.604068	4.264754	17.42008	10.07975	6.858598	3.640411	18.81638	2.720169
TCGA-DJ-A2PT	1181	0	213.4047	0.04214179	12.76329	9.274131	12.19033	0.5609636	2.136374	15.10094	2.459456	0.02571609	3.125067	0.6361029	0.1855187	14.73663	0.1968541	0.2709367	0.9184227	1.515618	2.603998	3.150647	5.196284	13.36135	1.700774	1.185054	5.04407	0.3222329	3.477921	5.881837	5.937468	2.667059	5.387482	15.93976	0.6229006
TCGA-DJ-A4UT	823	0	180.64	0.06814959	0.1300064	8.967453	9.430166	0.4529689	1.338724	4.86411	4.164276	0.1279593	0.9619487	1.012112	0.1468588	12.84708	0.1933254	1.113236	1.035375	0.724707	1.505334	5.559387	5.387571	19.50972	0.4391069	2.525501	7.100622	0.4760038	4.244622	7.172368	11.02474	6.049108	3.325541	19.21883	2.564349
TCGA-BJ-A0ZH	460	0	213.484	0.0179653	2.332364	7.378471	7.353706	0.4447206	0.4633238	4.596774	2.293067	0.02192585	0.1563337	0.8198301	0.03834557	6.747984	0.01766739	0.1820031	0.256941	0.4734313	0.3015452	1.624172	1.532581	25.4118	0.06840097	1.402016	5.275593	0.6124406	3.846105	10.44639	6.122057	1.021144	1.985324	14.64325	2.884095
TCGA-EL-A3T6	2988	0	187.8906	0.114852	9.705118	8.920747	11.79932	0.1341082	1.917458	8.809299	3.422657	0.04947239	0.6070769	0.5988211	0.09012608	8.692278	0.1660992	0.6383699	0.5613442	0.8646508	1.498084	4.247424	3.714747	10.93399	0.05144551	1.336509	7.992246	0.5757835	2.767757	9.456665	7.61113	1.079769	3.565063	14.6403	1.522543
TCGA-DJ-A3UK	1123	0	151.5253	0.01604658	3.305465	8.286795	7.159857	1.058639	0.5173002	3.405594	2.761813	0.1028167	0.1973133	1.225146	0.04281277	3.989204	0.02958841	0.09378745	0.1693924	0.6325692	0.7195596	1.452007	1.906439	22.93903	0	2.409237	8.852627	1.457045	5.322267	30.78385	15.7439	4.846061	2.933127	12.83196	8.410517
TCGA-E8-A413	912	0	156.6035	0.008168091	0.9115449	8.304015	9.485667	0.9156059	1.156534	3.558294	2.688068	0.04485955	1.653349	0.2222124	0.1089636	7.554599	0.1305304	0.2864402	0.634169	0.6219311	1.041693	2.429907	2.623815	13.19071	0.71528	2.336981	7.835873	0.7676941	4.45358	20.4523	10.81238	1.73603	3.025589	15.31319	3.586802
TCGA-KS-A4I7	987	0	197.8472	0.007155912	10.27516	9.371505	7.625507	1.10295	1.013218	2.611118	1.84453	0.02620041	0.4061127	0.5903082	0.01909219	9.004456	0.03518623	0.1951794	0.2826654	0.5023553	0.5828917	1.285384	1.719273	29.48524	0.02724537	1.466318	6.118509	0.8435531	4.438581	15.44149	10.44503	7.306022	2.786028	18.58639	4.852232
TCGA-IM-A4EB	780	0	214.554	0.1569213	0.8498542	7.24695	13.59247	0.3880183	1.604558	9.863937	2.633717	0.03379684	4.863159	0.8424657	0.1477661	9.657553	0.04538796	0.7193393	0.4809213	0.5582819	0.5544258	2.519457	2.364298	15.32123	0.1405791	1.373318	5.324721	0.6249388	3.767847	12.12064	6.974494	4.204404	2.105518	17.52417	1.991521
TCGA-EM-A3SZ	389	0	216.1633	0.06615592	11.42297	9.162587	12.83788	0.06437308	0.8572598	6.11701	2.040706	0.08074034	0.5736018	0.4934846	0.04412649	5.235326	0.06776965	0.5370298	0.506875	0.3572493	0.7801957	1.403631	3.115894	15.71981	0	1.315943	7.410421	0.3776344	2.788863	11.95008	6.201844	2.019976	3.623392	15.5676	2.335013
TCGA-ET-A39K	3267	0	422.3068	0.004205382	0.04432404	5.359818	6.311168	0.2062393	1.297224	6.933436	2.163439	0.06158976	1.925223	1.018592	0.02244017	12.08973	0.04135644	0.1392821	0.0830583	0.5314029	3.155643	1.574303	2.243313	20.34443	0	0.9763161	3.669606	0.6096246	5.822962	16.16542	4.468116	3.803966	2.38841	32.18296	3.177688
TCGA-ET-A3BX	1596	0	175.5942	0.0195078	6.681086	7.574777	16.62252	0.0546684	0.4044567	14.4572	2.734517	0.01428504	0.2435637	1.56131	0.07286636	3.4936	0.08632938	0.08361264	0.5181465	0.8385405	0.3210155	0.8523479	1.209929	13.78937	1.381494	2.053955	8.919791	0.3915566	3.405405	7.810004	8.046878	1.938645	3.765756	17.78399	0.9077084
TCGA-ET-A3BV	2294	0	115.6183	0.04742622	9.390507	9.430039	9.753346	0.8860441	0.9320557	8.020174	1.540032	0.01578589	3.539777	0.3405292	0.3105849	9.12333	0.04239978	0.2855918	0.7282109	0.4470229	0.6314421	2.311723	2.779055	13.9747	0.6402037	2.039487	7.489496	0.4189589	3.039378	8.435082	9.637425	3.030353	5.786891	12.00323	0.7058684
TCGA-ET-A39R	2863	0	159.9886	0.1722407	5.235732	10.84757	11.56205	0.3430849	1.58188	14.50126	2.967484	0.1112887	0.4312505	0.471247	0.5203652	12.64166	0.2740042	2.427911	0.852184	0.7988078	1.104563	4.388599	7.002512	26.55021	0.05786364	1.700642	7.361838	0.5487586	4.429206	9.579628	9.67352	1.887122	4.220987	26.37783	2.132217
TCGA-DJ-A1QD	1462	0	125.9567	0.01419133	0.1583728	7.89009	6.071913	0.01988479	0.2870535	7.832923	1.725472	0.04156771	1.793328	0.8966882	0.02271773	2.213768	0.02093399	0.08294403	0.1952333	0.4138275	1.875237	0.9369749	0.9072226	14.04894	0.03241917	1.853042	9.851247	0.3481444	3.22158	11.15458	7.024858	1.793672	2.73198	11.36303	0.7506315
TCGA-FE-A22Z	2243	0	180.6113	0	0.05221168	3.645463	8.089753	0.1474996	0.9049435	0.7603786	2.013716	0.01927107	1.264523	0.5080908	0.09829953	3.745595	0.03882055	0.297373	0.2903537	0.5229777	0.3810948	3.645451	0.8857552	20.05088	2.484918	1.967715	5.617325	0.35215	2.748594	16.84612	6.316033	1.994453	2.424301	8.963511	1.611779
TCGA-DJ-A1QF	931	0	118.8756	0.004687601	0.03632835	7.173726	5.217122	0.1258912	0.7259499	1.96528	2.659759	0.02288403	1.724768	0.3866914	0.02188666	2.104248	0.02304934	0.04109643	0.180376	0.3645153	0.827305	1.102455	1.222986	19.14907	0	2.398787	9.954718	0.4032367	3.003325	21.23925	9.706102	3.425072	1.784822	8.459971	3.040272
TCGA-BJ-A2NA	577	0	173.5369	0.007071161	0.3551082	7.790287	9.564995	0.2477016	0.6436401	14.48068	3.011059	0.02157509	0.3344191	0.3599189	0.136779	5.956868	0.008692375	0.2755254	0.3587787	0.4849501	0.654532	1.357889	2.204093	16.80682	0.08076806	1.884408	7.423461	0.5181604	3.852862	15.21803	6.741276	3.352602	2.445065	14.67137	1.513889
TCGA-DJ-A1QE	4134	0	166.8758	0.00723008	6.042519	6.906248	9.30662	0.7935746	0.7038072	1.74443	1.779647	0.01323598	1.634449	0.1840039	0.1880782	4.761854	0.03555092	0.11973	0.3446837	0.4568058	0.3331339	1.160255	1.373604	16.46372	1.046055	2.178932	9.614646	0.2591441	2.478606	15.63473	7.540996	1.892387	2.333031	10.9549	0.8075026
TCGA-FK-A3SE	670	0	116.2572	0.07981835	0.02565973	5.743444	7.342604	0.3244768	1.009073	16.656	2.693388	0.003607953	7.96919	3.175458	0.08676057	3.190477	0.02180409	0.04031605	0.1006673	0.2681952	0.3551236	1.690318	0.8698367	12.54246	0.01125555	1.011752	7.772612	1.026623	8.34259	4.511218	7.982443	4.403156	3.262999	13.43206	1.026765
TCGA-DJ-A1QO	1442	0	171.502	0.05630999	6.191001	6.164384	8.668054	0.09862648	0.5754344	12.92919	2.231461	0.01718096	0.7279112	0.1317772	0.1502368	8.094062	0.03461013	0.1188471	0.3579331	0.7196564	0.606166	1.457976	1.971735	16.37854	0.05359857	1.626435	6.940906	0.5456859	2.736318	4.39502	7.032094	3.33114	2.683643	13.61687	0.7589182
TCGA-EL-A3GR	3501	0	113.2578	0.02313048	4.270653	6.876611	8.219231	0.1404445	2.590825	6.807176	2.864848	0.01693783	37.38575	0.9012671	0.2036523	4.022464	0.07961417	0.09913982	0.4316331	0.8044019	1.263689	1.63947	1.214284	11.94725	1.902243	2.445466	11.69862	0.641135	5.195878	25.43411	8.499638	1.136606	3.030306	10.9255	1.211191
TCGA-DE-A0XZ	1090	0	133.6918	0.06048219	4.8171	10.16331	7.328903	0.9561228	1.170461	4.185204	3.906947	0.1589879	0.5544789	1.306532	0.05585826	8.715705	0.05719156	1.314296	0.8143234	0.9145095	0.6852119	2.56483	3.540519	27.94895	0.01771381	2.44927	8.429571	1.037595	5.854505	27.19187	14.30662	8.942817	2.769231	18.21335	10.29061
TCGA-DJ-A3V5	584	0	170.0679	0.26846	5.974865	7.049254	7.356113	0.4742243	0.8441247	7.079036	1.69436	0.004200557	1.334748	0.108736	0.1836562	4.963495	0.0169236	0.1206975	0.3562938	0.3903075	0.506904	1.279169	1.806844	15.87863	0.3145024	2.160792	8.116305	0.5482778	3.837588	15.52149	9.292158	5.028555	2.148546	17.17339	1.982466
TCGA-E8-A2JQ	356	0	192.7484	0.2463785	7.192938	10.02357	12.84885	0.4858707	1.12823	12.86746	3.588835	0.1737343	3.055432	1.316518	0.09494987	16.55267	0.18845	2.41068	1.129829	0.9047204	0.6757239	6.910822	6.837955	14.45023	0.06253732	1.372535	6.883077	0.7849618	3.538362	9.545849	7.773953	4.776788	3.331116	24.44114	3.705246
TCGA-ET-A25G	2492	0	138.253	0.01524998	8.582632	7.16508	9.000878	0.06232382	0.6795919	11.89566	1.446268	0.004652979	0.1947302	0.2342034	0.1118903	2.883802	0.009373181	0.07427627	0.2362818	0.370582	0.3136873	1.106407	0.9805493	14.73752	0.9580339	1.928114	7.026732	0.2247122	2.50637	6.520215	5.722614	2.991877	2.421886	11.12741	0.5711085
TCGA-BJ-A45I	470	0	172.3575	0.05287743	4.966701	8.846524	10.83809	0.7820769	0.8300327	7.159938	2.828837	0.03764515	0.3167619	0.5723171	0.2645223	7.413759	0.07583416	0.9357427	0.8973046	0.5901242	0.7287403	2.721561	5.288787	17.19633	0.2181022	1.829867	6.528859	0.4281881	3.420566	10.95251	8.219427	4.959413	3.109358	16.1782	2.821416
TCGA-EM-A4FM	162	0	232.3254	0.01044155	5.007376	6.231028	7.424848	0.7437235	0.3564089	10.87797	2.807115	0	0.1185159	0.3665311	0.1392918	8.058002	0.03850648	0.1017128	0.4373404	0.2311806	0.2663264	3.745502	1.867693	20.08822	0.814979	1.24619	4.730347	0.482368	3.412795	12.74585	6.305176	4.500673	3.88379	19.19592	2.626501
TCGA-DJ-A13X	253	0	145.5001	0.01847186	5.856744	5.716073	4.361001	0.06039283	0.7472748	0.5282107	1.820697	0.0946851	1.810092	1.180125	0.01478504	3.464773	0.02724831	0.1151599	0.138383	0.2952602	1.285786	1.221587	1.70874	20.8777	0.04219777	2.045548	9.584555	0.5649726	4.61044	18.09167	9.28015	4.146684	0.9182611	12.89678	2.904197
TCGA-DE-A0Y3	1526	0	143.7811	0.01285335	0.1700044	5.43167	6.248587	0.0400223	0.2762392	2.118501	2.602339	0	0.1621009	0.2556761	0.1428881	2.029282	0.01053351	0.05008265	0.1371427	0.2822654	0.4406491	0.6863967	0.6257894	16.71202	0.03262518	2.306894	8.687559	0.2320544	3.017145	15.85957	6.881201	0.3535074	1.138438	12.223	1.76071
TCGA-EL-A3ZP	1992	0	162.7703	0.07804108	0.2446117	9.342353	12.05252	0.5771284	2.000615	8.846405	5.077057	0.211657	0.9924222	1.902421	0.156162	18.31818	0.2451638	1.038955	0.8858326	0.6508759	0.9488992	4.319577	4.593448	20.22045	0.1485665	1.611427	6.531512	1.139595	5.65868	8.611699	9.992153	6.836597	3.255829	22.38289	2.985845
TCGA-EM-A4FN	802	0	283.894	0.004114059	0.09947643	5.221208	8.594039	0.1825454	1.315864	11.09033	1.611799	0.01506308	0.3190911	0.44047	0.09329969	10.04342	0.01011459	0.09618175	0.4679147	0.5243064	0.6329943	1.386993	1.83754	23.06075	0	1.129995	3.771192	0.8257655	3.383069	9.944784	5.536044	2.652727	1.793583	21.95042	2.320604
TCGA-DO-A1JZ	1670	0	106.4516	0.004295373	0.05858799	5.602096	9.820752	0.01003108	0.02715131	5.392919	4.786211	0.00524231	0.06500566	3.219176	0.06303101	7.236992	0.01056036	0.02510516	0.09361177	0.2505113	0.7174383	0.8410678	0.6773935	20.6758	0	1.755648	8.117957	0.6910952	4.617023	11.46032	14.13902	9.067607	4.20066	12.02084	1.55736
TCGA-EL-A3T8	3269	0	186.8328	0.008449581	0.06548325	8.093944	8.323233	0.2663887	1.281847	2.995074	1.963387	0.03093701	0.9670543	2.773274	0.0169078	3.932362	0.03116048	0.08230876	0.2330611	0.4152209	0.4623219	1.777556	1.797567	17.53702	0.04825631	2.960885	8.309741	0.7605001	5.520312	34.51188	11.94426	4.470923	4.243149	14.90358	5.068561
TCGA-J8-A3NZ	524	0	222.5397	0.03510765	4.105145	8.299664	8.790649	0.4263359	0.5858623	9.113698	2.415086	0.004284732	0.2722989	0.5730608	0.04215072	4.980231	0.01726273	0.1162764	0.3610425	0.4815464	0.6239405	0.9601372	1.493763	19.25638	0.08020118	2.353327	9.188497	0.5648574	3.695424	18.6815	7.636812	3.928797	2.066499	14.6248	1.370623
TCGA-BJ-A0ZB	122	0	165.3635	0.003215395	0.1016692	7.141227	7.571761	0.450539	0.4430785	7.571147	2.350902	0.02746972	0.1703149	0.6828663	0.03431508	4.417271	0.007905186	0.01879302	0.2102254	0.2430888	0.3386351	1.378875	2.099778	20.76207	0.02448455	2.02216	7.808384	0.3534265	3.757125	9.925956	7.124749	3.411564	0.7850631	14.27258	2.44668
TCGA-FK-A3S3	2162	0	210.037	0	0.03545012	5.645738	5.643867	0.07121611	0.08674288	7.704009	2.169063	0.06047929	0.137011	0.3211431	0.1525539	4.060047	0.009371718	0.04455881	0.09345953	0.2923024	0.4704575	1.291293	1.218435	22.3141	0.0435402	1.520645	5.52037	0.4189925	5.19318	14.4013	8.867122	5.007816	1.737314	19.41962	2.748978
TCGA-DJ-A1QQ	534	0	102.7163	0.04763073	0.01722618	6.687953	11.35383	0.1483108	0.3462382	8.601307	3.041477	0.01453279	0.3679276	2.870246	0.1270802	3.385835	0.04879258	0.1237277	0.1946337	0.3729563	0.3886339	2.141064	1.117485	16.87064	0.07556205	2.44433	9.470768	0.5374531	5.596221	20.932	9.34742	3.667983	2.027288	11.51805	1.66537
TCGA-DJ-A2PX	881	0	168.1317	0.113587	0.4861449	9.206316	7.107898	0.3679444	0.3705756	4.687654	3.710555	0.2146496	0.2287395	0.3086911	0.07820736	9.048558	0.1351251	2.277186	0.5115645	0.9418386	1.178776	3.636707	4.781717	20.90969	0	1.553538	8.689576	0.9105571	4.627095	13.41182	9.357205	6.338691	3.249636	19.93089	3.737717
TCGA-EL-A3H3	1319	0	128.379	0.01227187	0.1775303	8.333958	13.64576	0.2101643	1.985823	8.6024	3.793229	0.0449318	1.981024	0.2871874	0.1582516	15.20101	0.1508546	0.8367961	0.4178885	1.091237	1.676125	4.018121	5.299377	27.70341	0.7475813	1.417823	5.430063	0.2150399	2.868495	6.636693	4.367761	1.930084	3.998626	6.036872	0.7076702
TCGA-DJ-A3UN	986	0	202.145	0.03575538	4.088764	6.216629	7.346654	0.148445	0.6026983	4.928779	2.290686	0.06303244	0.473478	0.5299421	0.132495	3.969318	0.05860408	0.2631593	0.2083384	0.5020158	0.9054538	1.761547	1.673539	27.55603	0.01512609	2.061158	6.350581	0.6328701	3.857155	29.29119	10.20363	5.800755	1.445379	14.66211	6.472643
TCGA-E8-A437	1213	0	283.9387	0.00488061	5.8461	6.73438	8.563283	1.287951	0.3825478	17.47447	2.059811	0.005956566	0.3323816	0.3683482	0.2929863	6.923438	0.01199919	0.07606852	0.239324	0.347897	0.3774762	1.261053	1.461889	23.42134	0.2229888	1.409696	5.225172	2.713409	7.428629	22.06335	11.94513	6.890577	2.168566	18.84133	9.242411
TCGA-EL-A3GV	1532	0	125.9356	0.03169106	3.097041	8.054607	6.096607	1.933481	2.058299	4.808392	2.95198	0.04351221	1.963398	1.188937	0.01585363	5.871494	0.009739228	0.177507	0.3561233	0.7102112	1.075594	1.602624	1.744191	18.39435	0.03016508	2.184755	11.43614	0.4480441	2.98091	21.94323	8.724693	4.527494	3.365164	13.74101	1.549172
TCGA-EL-A3CN	4731	0	116.4178	0.09839592	4.504575	8.528737	10.18798	0.514721	2.497817	4.982548	1.994997	0.01441054	1.920955	0.8842255	0.09975884	7.892559	0.1161171	0.4830794	0.6031138	0.3995743	0.5699509	1.904378	4.240712	14.6627	0	1.776	7.651394	0.2006332	2.137209	11.5401	6.204738	3.414617	3.336538	10.82496	0.8452458
TCGA-BJ-A290	919	0	247.7476	0.003665307	4.281306	9.031208	15.08436	0.5478191	0.3150933	4.470846	5.254725	0.1028869	0.2565502	2.052187	0.05378532	10.75303	0.02703394	0.007140872	0.08237662	0.3523165	0.247293	4.373399	0.9814876	23.10446	0.1255974	1.969531	5.361228	1.541452	3.811808	19.33556	8.964771	5.333831	1.173867	13.40662	4.465363
TCGA-ET-A2MZ	1133	0	146.3498	0	2.536945	7.662977	5.816172	0.08186542	0.2095001	3.156299	2.085487	0.01944701	0.5425801	0.5873085	0.0297591	3.529475	0.01566999	0.05587846	0.09332738	0.4921865	0.6030822	1.284119	1.359315	20.49651	0	1.629068	8.152312	0.4315147	3.451526	11.32657	8.005261	4.064929	1.372527	10.42043	1.563125
TCGA-FY-A3R7	495	0	121.1599	0.02055218	0.4480992	7.658427	7.272693	0.367969	1.260142	3.321109	2.313764	0.1212346	0.4795111	0.9739521	0.04112537	5.10123	0.02526421	0.427098	0.3475942	0.5438218	0.9469643	1.908669	2.280401	16.07559	0.07825023	2.109408	8.9048	0.5129206	4.620778	13.25157	8.764215	5.491291	3.452303	11.76115	2.147824
TCGA-FY-A4B3	427	0	140.9666	0.01892373	0.05631614	8.375065	8.69902	0.132579	0.3205762	4.052854	2.644463	0.009238224	0.9808838	2.245274	0.4140104	5.003233	0.009304958	0.05898852	0.2654933	0.3188334	0.4297376	1.657739	0.9533832	13.68994	0.3458403	1.567565	7.081134	0.8501027	5.288324	26.7642	12.02061	4.255062	6.423565	14.4197	5.436213
TCGA-E3-A3E2	1922	0	198.5687	0.04324303	3.823144	10.92936	8.362486	0.535228	0.699755	6.659355	3.736517	0.3219347	0.5971719	0.675495	0.03461211	8.956869	0.08505187	4.642037	0.3121775	0.6958811	0.9855612	3.442913	3.469279	25.16209	0.03292864	1.753333	7.104174	0.7370816	4.988618	16.97496	9.136306	5.852768	1.965141	17.32894	3.299077
TCGA-DJ-A3VE	577	0	200.4191	0.124296	3.098439	7.135016	8.694343	0.1000936	0.3847136	9.536859	2.075246	0.01569287	1.264865	0.2106363	0.08004755	3.969201	0	0.07515237	0.2130894	0.3379207	0.5712971	2.138575	1.937051	12.92033	0.2611001	2.181633	9.283698	0.9422238	4.692988	27.41422	9.850148	7.442178	2.926363	16.07724	4.232983
TCGA-FY-A3TY	709	0	124.4832	0.06457744	0.5714429	10.59723	9.224244	1.220183	2.634732	6.269065	2.899591	0.02149469	13.6823	0.1854713	0.07831571	5.879336	0.1443331	0.3888732	0.955577	1.553413	2.946495	4.265592	4.361935	14.51074	0.4917434	2.002802	9.117458	1.019366	3.506201	9.767262	10.65059	3.751299	4.147734	12.46803	2.105166
TCGA-DJ-A3US	998	0	112.1378	0.07356978	0.312086	8.029891	8.275786	0.1989369	1.16994	10.12088	4.092767	0.217383	0.593323	0.4757292	0.2376098	5.647909	0.05711824	2.444172	0.7832167	0.5854725	2.038982	2.859386	4.065476	19.91856	0	2.067985	8.010158	0.8820588	4.492825	5.237715	10.83559	4.00065	4.195536	18.72797	2.828319
TCGA-EL-A3GY	3076	0	163.2595	0.02317602	9.628969	8.025996	7.102113	0.1961976	2.962902	5.298376	3.268751	0.0565706	9.618036	0.4576226	0.07342826	6.041481	0.09259127	0.152389	0.3196271	0.6633114	3.058182	1.484554	1.763075	16.00988	0.06618017	2.096633	9.677021	0.2861253	3.374331	17.33916	8.596998	4.643377	3.479276	14.17359	1.16173
TCGA-DJ-A2Q9	1092	0	112.4632	0.6184433	1.880972	16.10605	9.93505	1.880269	6.190823	18.24773	3.352477	0.2563412	6.894499	1.017197	0.5551972	13.68402	0.0669389	4.11475	3.435757	2.243245	2.496233	6.986675	9.493274	14.4879	0.01480916	1.941662	12.22136	0.2850206	2.730406	3.064854	9.088847	4.602329	8.695903	9.837753	0.9100776
TCGA-EM-A3FO	532	0	181.2945	0.1104391	0.1062484	6.586377	13.76244	0	0.1973916	14.79771	3.021018	0.01394338	0.8789113	2.098797	0.01016051	7.816174	0.0280882	0.02225804	0.119306	0.4853327	0.2036695	2.473289	0.3385775	20.92928	0.9714655	1.199577	6.176717	0.9160464	5.377738	12.54507	6.209068	6.973265	4.322369	12.46104	3.750979
TCGA-ET-A2MX	2689	0	248.7908	0.004032565	0.04250259	5.967117	8.886827	0.01883468	0.5250957	35.48276	1.239927	0.004921565	0.7094547	0.04246671	0.06993353	2.508629	0.009914234	0.05499463	0.07140594	0.2569603	0.2023946	0.5220549	0.6700928	10.90508	0.1842427	1.147169	5.15057	0.5331816	2.390435	3.929665	4.829268	2.177496	0.8799141	10.85961	0.914131
TCGA-H2-A422	566	0	154.9576	0.01497792	8.431841	6.238488	7.195947	0.2098696	0.2082879	4.946644	2.988645	0.004569971	0.1275042	0.3286075	0.01498558	3.838239	0.009205965	0.05836096	0.2269662	0.3397062	0.2896057	1.011935	0.6618536	14.43882	0.4277012	2.481422	10.35154	0.7575494	3.677186	12.44892	11.17877	2.344623	1.732944	14.19754	5.13763
TCGA-EL-A3GS	1989	0	123.4971	0.07046174	6.270035	8.486763	10.30178	0.2684777	1.38775	14.59244	2.162338	0.004526074	0.3788383	0.1171624	0.02968327	3.16344	0.03647015	0.1083757	0.2348888	0.2883798	0.4332871	0.7541621	1.789858	13.06219	0.1270779	2.453544	10.21385	0.3131059	3.110186	7.700249	6.422579	2.996407	3.331446	10.61681	0.4965375
TCGA-ET-A2N4	81	0	201.2307	0.02100934	3.4101	7.834455	5.848824	0.2649434	0.2868508	1.02006	1.86191	0.02564096	0.1033347	1.22424	0.09529105	6.505176	0.06198284	0.1146071	0.1688395	0.4311206	0.4701853	1.362199	1.440925	32.74768	0	1.502179	5.98669	0.5622603	4.694431	19.06736	10.18848	6.558928	1.264375	18.81209	4.756979
TCGA-EL-A3D6	3296	0	149.1445	0.02712656	0.2306497	7.806172	9.359742	0.1990977	0.4066255	8.795835	1.750674	0.004729536	0.9017001	0.272065	0.1912754	6.118186	0.0190548	0.7474338	0.4169974	0.8621772	1.186116	1.877139	2.583992	14.96766	2.523019	1.178437	6.993208	0.6296693	3.488927	9.894538	5.360861	2.434777	4.100048	9.71546	1.361361
TCGA-ET-A25M	1831	0	154.0924	0.02015393	4.035964	6.571272	5.257478	0.1176648	0.4204008	4.997691	1.595511	0.01229848	0.9912732	0.1591799	0.09409975	2.706984	0.02477465	0.07852909	0.1647102	0.3265003	1.218806	0.7664298	0.895907	20.67712	0.3836696	2.185688	8.037188	0.2086838	3.712821	16.6671	8.670695	3.984772	1.8486	14.93309	1.222311
TCGA-EM-A3O7	223	0	208.5754	0.003871596	0.01920282	8.776338	5.365702	0.8770182	1.669031	0.7323003	1.995909	0.02362555	0.205073	0.6931164	0.005164767	5.254891	0	0.1055988	0.0922864	0.4265038	0.7772622	1.058819	1.274396	15.77249	0	1.603537	8.055556	1.430849	6.05677	27.78054	13.39432	4.258056	1.522667	14.04269	7.167404
TCGA-DJ-A13R	565	0	157.5841	0.02973236	0.07066282	3.726541	5.18076	0.2198764	0.3445567	11.79371	1.644178	0.1753872	0.03749717	0.9480267	0.1123797	12.12067	0.1705626	2.201171	0.5399801	0.5084337	0.2405569	4.183271	3.519286	12.30523	0	0.9667998	2.520643	0.4025909	2.319056	1.365073	3.887927	2.262394	1.192457	14.32667	1.711263
